# Supplementary material for: Genotype-by-sequencing facilitates genetic mapping of a stem rust resistance locus in Aegilops umbellulata, a wild relative of cultivated wheat
Source: BMC Genomics. 2016 Dec 15;17:1039. doi: 10.1186/s12864-016-3370-2 (PMC5159964; doi:10.1186/s12864-016-3370-2)
Supplement: Additional file 1: Table S1. — Chromosomal locations and genotypic data for GBS markers. (XLSX 924 kb) [file 12864_2016_3370_MOESM1_ESM.xlsx]

## Sheet: Framework map
Table S1. GBS SNPs with chromosome positions and genetypic data of the mapping population
Locus	Chromosome	LG	cM	F2_1	F2_10	F2_100	F2_102	F2_103	F2_104	F2_105	F2_106	F2_108	F2_109	F2_11	F2_110	F2_111	F2_112	F2_113	F2_114	F2_116	F2_117	F2_118	F2_119	F2_120	F2_121	F2_122	F2_123	F2_124	F2_126	F2_128	F2_129	F2_13	F2_130	F2_131	F2_132	F2_133	F2_134	F2_135	F2_136	F2_137	F2_138	F2_139	F2_14	F2_140	F2_15	F2_16	F2_17	F2_18	F2_19
Aeup1GBS3257	1U	4	0	h	a	h	b	h	a	a	h	h	h	h	h	-	h	h	a	a	h	b	h	h	h	b	a	b	a	h	h	a	a	b	b	a	h	a	h	a	h	-	b	b	h	h	a	h	-
Aeup1GBS6906	1U	4	1.668	h	a	h	b	h	a	a	h	h	h	h	h	-	h	h	h	a	h	b	h	h	h	b	a	b	a	h	h	a	a	b	b	a	h	a	h	a	h	b	b	h	-	h	a	h	a
Aeup1GBS7197	1U	4	2.501	h	a	h	b	h	a	a	h	h	h	h	h	h	h	h	h	a	h	h	h	h	h	b	a	b	a	h	-	a	a	b	b	a	h	a	h	a	-	b	b	h	a	h	a	h	a
Aeup1GBS14305	1U	4	4.168	h	a	h	h	h	a	a	h	h	h	h	h	h	h	h	h	a	h	h	a	h	h	b	a	b	a	h	h	a	a	b	b	a	h	h	h	a	h	b	b	h	a	h	a	h	a
Aeup1GBS1775	1U	4	4.623	-	a	h	h	h	a	a	h	h	h	h	h	h	h	-	h	a	h	h	a	h	h	b	a	b	a	h	h	a	a	b	b	a	h	h	h	a	h	b	b	h	a	h	a	h	a
Aeup1GBS18978	1U	4	4.623	h	a	h	h	h	a	a	h	h	h	h	h	-	h	h	h	a	h	h	a	h	h	b	a	b	-	h	h	a	a	b	b	a	h	h	h	a	h	b	b	h	a	h	a	h	a
Aeup1GBS908	1U	4	4.623	h	a	h	h	h	a	a	h	h	h	h	h	h	h	h	h	a	h	h	a	h	-	b	a	b	a	h	h	a	a	b	b	a	h	h	h	a	h	b	b	-	a	h	a	h	a
Aeup1GBS1765	1U	4	5.077	h	a	-	h	h	a	a	h	-	h	h	-	b	h	h	h	a	h	-	a	h	h	b	a	b	a	h	h	a	a	b	b	a	h	h	h	a	h	b	b	h	a	h	a	h	a
Aeup1GBS7595	1U	4	7.408	h	a	h	h	h	a	b	h	h	h	h	h	b	b	h	h	a	h	h	a	h	h	b	a	b	a	h	h	a	a	b	b	a	h	-	h	a	h	b	b	h	a	h	a	h	a
Aeup1GBS14908	1U	4	9.151	h	h	h	h	h	h	b	h	h	h	-	h	-	b	h	h	a	h	h	a	h	-	b	a	b	a	h	h	a	a	b	b	a	h	h	h	a	h	b	b	h	a	-	a	h	a
Aeup1GBS19588	1U	4	9.151	h	h	h	h	h	h	b	h	h	h	h	h	b	b	h	h	a	h	h	a	h	h	b	-	b	a	h	h	a	a	b	b	a	h	h	h	a	h	b	b	h	a	h	a	h	a
Aeup1GBS18795	1U	4	9.984	h	h	h	h	h	h	b	h	h	h	h	h	h	b	h	h	a	h	h	a	h	h	b	a	b	a	h	h	-	a	b	b	a	h	h	h	a	h	b	b	h	a	h	h	h	a
Aeup1GBS20401	1U	4	9.984	h	h	h	h	h	h	b	h	h	h	h	h	h	b	h	h	a	h	h	a	h	h	b	a	b	a	h	h	a	a	b	b	a	h	h	h	a	h	b	b	h	a	h	h	h	a
Aeup1GBS13424	1U	4	10.363	h	h	h	h	h	h	b	h	h	h	h	h	-	b	h	h	a	h	h	a	h	h	b	a	b	-	h	h	a	a	b	b	a	h	h	h	a	h	b	b	h	a	h	h	h	a
Aeup1GBS21309	1U	4	10.818	h	h	h	h	h	-	b	h	-	-	h	h	h	b	h	h	a	h	h	a	h	h	b	a	b	a	h	-	a	a	b	b	a	h	h	h	a	h	b	b	-	a	h	h	h	a
Aeup1GBS2496	1U	4	11.272	h	h	h	h	h	h	b	h	h	h	h	-	-	b	h	h	a	h	h	a	h	h	b	a	b	a	h	h	a	a	b	b	a	h	h	h	a	a	b	b	-	a	-	h	h	a
Aeup1GBS9304	1U	4	12.56	h	h	h	h	a	h	b	h	b	h	h	h	-	b	h	h	a	h	h	a	h	h	b	a	b	a	h	h	a	a	b	b	a	-	h	h	a	a	b	b	h	a	h	h	b	a
Aeup1GBS12676	1U	4	12.939	h	h	h	h	a	h	b	h	b	-	h	h	h	b	h	h	a	h	h	a	h	h	b	a	b	a	h	h	a	a	b	b	a	h	h	h	a	a	b	b	h	a	h	h	b	a
Aeup1GBS7029	1U	4	12.939	h	h	h	h	a	h	b	h	b	-	h	h	h	b	-	h	a	h	h	a	h	h	b	a	b	-	h	h	a	a	b	b	a	h	h	h	a	a	b	b	h	a	-	h	b	a
Aeup1GBS15160	1U	4	13.697	h	h	h	h	a	h	b	h	b	h	h	h	h	b	h	h	a	h	h	a	h	h	b	a	b	a	h	h	a	a	b	b	a	h	h	h	a	a	b	b	h	a	h	h	b	a
Aeup1GBS9725	1U	4	15.743	-	h	h	h	a	h	b	h	b	-	h	h	b	b	-	h	a	h	h	a	h	h	h	a	b	a	h	h	a	a	b	b	a	h	h	h	a	a	b	b	-	a	-	h	b	a
Aeup1GBS16991	1U	4	15.743	h	h	h	h	a	h	b	h	b	h	h	h	b	b	h	h	a	h	h	a	-	h	h	a	b	a	h	h	a	a	b	b	a	h	h	h	a	a	b	b	h	-	-	h	-	a
Aeup1GBS16255	1U	4	16.198	h	h	h	h	a	h	b	h	b	h	h	h	b	b	h	h	a	h	h	h	h	h	h	a	b	a	h	-	a	a	b	b	-	h	h	h	a	a	b	b	h	a	h	h	b	a
Aeup1GBS580	1U	4	16.198	h	h	h	h	a	h	b	h	b	h	h	h	b	b	-	h	a	h	h	-	h	h	h	a	b	a	h	h	a	a	b	b	-	h	h	h	a	a	b	b	h	a	h	h	b	a
Aeup1GBS4103	1U	4	16.653	h	-	h	h	a	h	b	-	b	h	h	h	b	b	h	h	a	h	h	h	h	h	h	a	b	a	h	h	a	a	b	b	a	h	h	h	a	a	b	b	-	a	h	h	b	a
Aeup1GBS17115	1U	4	17.031	h	h	h	h	a	h	b	h	b	h	h	h	b	b	h	h	a	h	h	h	h	h	h	a	b	a	h	h	a	a	b	b	a	h	h	h	a	a	b	b	h	a	h	h	b	a
Aeup1GBS19905	1U	4	17.789	h	h	h	h	a	h	b	h	b	h	h	h	b	b	h	h	a	h	h	h	h	h	h	a	b	a	h	h	a	a	b	b	a	h	h	h	a	a	b	h	h	a	h	h	b	a
Aeup1GBS12144	1U	4	19.456	b	h	h	h	a	-	b	h	b	h	h	h	b	b	-	h	a	h	h	h	h	-	h	a	b	h	h	h	a	a	b	b	a	h	h	h	a	-	b	h	h	a	-	h	b	a
Aeup1GBS17354	1U	4	19.456	b	h	h	h	a	h	b	h	b	h	h	h	b	b	h	h	a	h	h	h	h	h	h	a	b	h	h	h	a	a	b	b	a	h	h	h	a	a	b	h	h	a	h	h	b	a
Aeup1GBS4617	1U	4	19.456	b	h	h	h	a	h	b	h	b	h	h	h	b	b	-	h	a	h	h	h	h	h	h	-	b	h	h	h	a	a	b	b	a	h	h	h	a	a	b	h	h	a	h	h	b	a
Aeup1GBS14913	1U	4	20.29	b	h	h	h	a	h	b	h	b	h	h	h	b	b	h	h	a	h	h	-	h	h	h	a	b	h	h	h	a	a	b	b	a	h	b	h	a	a	b	h	-	a	h	h	b	a
Aeup1GBS1653	1U	4	20.29	b	h	h	h	a	h	b	h	b	-	h	h	b	b	h	h	a	h	h	h	h	-	h	a	b	h	h	h	a	a	b	b	a	h	b	h	a	a	b	h	h	a	h	h	b	a
Aeup1GBS1785	1U	4	20.29	b	h	h	h	a	h	b	h	b	h	h	h	b	b	h	h	a	h	h	h	h	h	h	a	-	h	h	h	a	a	b	b	a	h	b	h	a	a	b	h	h	a	h	h	b	a
Aeup1GBS12788	1U	4	21.047	b	h	h	h	a	h	b	h	b	h	h	h	b	b	h	h	a	h	h	-	h	h	h	a	b	h	h	h	a	a	b	b	a	h	b	h	a	a	b	h	h	a	h	h	b	a
Aeup1GBS12126	1U	4	21.426	b	h	h	h	a	h	b	h	b	h	h	h	-	b	h	h	a	h	h	h	h	h	h	a	b	h	h	h	a	a	b	b	a	h	b	h	a	a	b	h	h	a	h	h	b	a
Aeup1GBS5759	1U	4	21.805	b	h	h	h	-	h	b	h	b	h	h	-	b	b	h	h	a	h	h	h	h	h	h	a	b	h	h	h	a	a	b	b	a	h	b	h	a	a	b	h	h	h	h	h	b	a
Aeup1GBS8633	1U	1	61.761	b	h	b	a	h	h	b	h	h	-	a	h	h	h	-	b	a	h	b	h	b	h	h	b	b	a	h	h	b	a	h	b	b	h	b	a	a	h	b	a	h	h	a	h	b	a
Aeup1GBS4877	1U	1	62.671	b	h	b	a	h	-	b	h	h	h	a	h	-	h	b	b	a	h	b	a	b	h	h	b	b	a	h	h	b	a	h	b	b	h	-	a	a	h	b	a	h	h	a	-	-	a
Aeup1GBS20358	1U	1	63.504	b	h	b	a	h	h	-	h	h	h	a	h	h	h	h	b	a	h	b	a	b	h	h	b	b	a	h	h	b	a	h	b	b	h	b	a	a	h	b	a	h	h	a	h	b	a
Aeup1GBS6810	1U	1	67.026	b	h	b	a	h	h	b	h	h	h	a	h	h	h	h	b	a	h	b	-	b	h	h	b	b	a	h	h	b	a	h	b	b	-	h	-	a	h	b	h	h	h	a	h	a	a
Aeup1GBS16352	1U	1	67.405	b	h	b	a	h	h	b	h	h	-	a	h	h	h	-	b	a	h	b	h	b	h	h	b	b	a	h	h	b	a	h	b	b	h	h	a	a	h	b	h	h	h	a	h	a	a
Aeup1GBS17272	1U	1	67.405	b	h	b	a	h	h	b	h	h	h	a	h	h	h	h	b	a	h	b	h	b	h	h	b	b	a	h	h	b	a	h	b	b	h	h	a	a	-	b	h	h	h	a	-	a	a
Aeup1GBS18069	1U	1	67.859	b	h	b	a	h	h	b	h	h	h	a	h	-	h	-	b	a	h	b	h	b	h	h	b	b	a	h	h	-	a	h	b	b	h	h	a	a	h	b	h	h	h	a	h	a	a
Aeup1GBS19638	1U	1	75.009	b	h	b	a	h	h	b	h	h	h	a	h	h	h	b	b	a	h	b	h	h	h	h	b	b	h	h	h	b	a	h	b	b	h	b	a	a	-	h	a	a	h	a	h	b	a
Aeup1GBS15154	1U	1	79.262	b	h	b	a	h	h	b	h	h	-	a	h	-	h	b	b	a	h	b	h	h	h	h	b	b	-	h	h	b	a	h	b	b	h	b	a	a	h	h	a	a	h	a	a	b	a
Aeup1GBS7764	1U	1	79.262	b	h	b	a	h	h	b	h	h	h	a	h	h	h	b	b	a	h	b	h	h	h	h	b	b	h	h	h	b	a	h	b	b	h	b	a	a	-	h	a	a	h	a	a	b	a
Aeup1GBS2425	1U	1	80.095	b	h	h	a	h	h	b	h	h	h	a	h	h	-	b	b	a	h	b	h	h	h	h	b	b	h	h	h	b	a	h	b	b	h	b	a	a	h	h	a	a	h	a	a	-	a
Aeup1GBS6393	2U	2	0	a	-	h	a	b	b	a	h	b	-	a	h	b	b	b	b	h	b	h	a	h	h	h	h	b	h	a	h	h	a	a	h	-	b	b	h	a	a	h	h	h	a	h	a	h	-
Aeup1GBS847	2U	2	0	a	-	h	a	b	b	a	h	b	a	a	-	b	b	b	b	h	b	h	a	h	h	h	h	b	h	a	h	h	a	a	h	h	b	b	h	a	a	h	h	-	a	h	a	h	h
Aeup1GBS1469	2U	2	0.455	a	-	h	a	b	b	a	h	b	a	a	h	b	b	b	b	h	b	h	a	h	h	h	h	b	h	a	h	h	a	a	h	h	b	b	h	a	a	h	h	h	a	h	a	h	h
Aeup1GBS15415	2U	2	0.455	a	h	h	a	b	b	a	h	b	a	a	h	b	b	b	b	h	b	h	a	h	h	h	h	b	h	a	h	h	a	a	h	-	b	b	h	a	a	h	h	h	a	h	a	h	h
Aeup1GBS21483	2U	2	0.909	a	h	h	a	b	b	a	h	b	a	a	h	b	-	b	b	h	b	h	a	h	h	h	h	b	-	a	h	h	a	a	-	a	b	b	h	a	a	h	h	-	a	h	a	h	h
Aeup1GBS11501	2U	2	1.364	a	h	h	a	b	b	a	h	b	a	a	h	b	b	b	b	h	b	h	a	h	h	h	h	b	h	a	h	h	a	a	h	a	b	b	h	a	a	h	h	h	a	h	a	h	h
Aeup1GBS9484	2U	2	1.364	a	h	h	a	b	b	a	h	b	a	a	h	b	b	b	b	h	b	h	a	h	-	h	h	b	h	a	h	h	a	a	h	a	b	b	h	a	a	h	h	h	a	h	a	h	h
Aeup1GBS18262	2U	2	3.107	a	h	h	a	b	b	a	h	b	a	a	h	b	b	b	b	h	b	h	a	h	h	h	h	b	h	a	h	h	a	a	h	-	b	b	h	a	a	h	h	-	a	h	a	h	h
Aeup1GBS18789	2U	2	3.107	a	h	h	a	b	b	a	h	b	a	a	h	b	b	b	b	h	b	h	a	h	h	h	h	b	h	a	h	h	a	a	-	a	b	b	h	a	a	h	h	h	a	h	a	h	-
Aeup1GBS895	2U	2	3.107	a	h	h	a	b	b	a	h	b	a	a	h	b	b	b	b	h	b	h	a	h	-	h	h	b	h	a	h	h	a	a	h	a	b	b	h	a	a	h	h	h	a	-	a	h	h
Aeup1GBS21075	2U	2	3.561	a	h	h	a	b	b	a	h	b	a	a	h	b	b	b	b	h	b	h	a	h	h	b	h	b	h	a	h	h	a	a	h	-	b	b	h	a	a	h	h	h	a	h	a	h	h
Aeup1GBS5587	2U	2	3.561	a	h	h	a	b	b	a	h	b	a	a	-	b	b	b	b	h	b	h	a	h	-	b	h	b	h	a	h	h	a	a	h	-	b	b	h	a	a	h	h	h	a	h	a	h	h
Aeup1GBS5332	2U	2	3.94	a	h	h	a	b	b	a	h	b	a	a	h	b	b	b	b	h	b	h	a	h	h	b	h	b	h	a	h	h	a	a	h	a	b	b	h	a	a	h	h	-	a	h	a	h	h
Aeup1GBS8673	2U	2	4.698	a	h	h	a	b	b	a	h	b	a	a	h	b	b	b	b	h	b	a	a	h	h	b	h	b	h	a	h	h	a	a	h	-	b	b	h	a	a	h	h	h	a	h	a	h	h
Aeup1GBS12986	2U	2	5.91	h	h	h	h	b	b	a	h	b	a	a	h	b	b	b	b	h	b	a	a	h	h	b	h	b	h	a	h	h	a	a	h	h	b	b	h	a	a	h	h	h	a	h	a	h	h
Aeup1GBS18347	2U	2	5.91	h	h	h	h	b	b	a	h	b	a	a	h	b	b	b	b	h	b	a	a	h	h	b	h	b	h	a	h	h	a	a	h	h	b	b	h	a	a	h	h	h	a	h	a	h	h
Aeup1GBS3650	2U	2	6.668	h	h	h	h	b	b	a	h	b	a	a	a	b	b	b	b	h	b	a	a	b	h	b	h	b	h	a	h	h	a	a	h	h	b	b	h	a	a	h	h	h	a	h	a	h	h
Aeup1GBS18973	2U	2	7.047	h	h	h	h	b	b	a	h	b	a	a	a	b	b	b	b	h	b	a	a	b	h	b	h	b	h	a	h	h	a	a	h	-	b	b	h	a	a	h	h	h	a	h	a	h	h
Aeup1GBS14660	2U	2	7.425	h	h	h	h	b	b	a	h	b	a	a	a	b	b	-	b	h	b	a	a	b	h	b	h	b	a	a	h	h	a	a	h	-	b	b	h	a	a	h	h	h	a	h	a	h	h
Aeup1GBS1483	2U	2	7.425	h	h	h	h	b	b	a	h	b	a	a	a	b	b	b	b	h	b	-	a	b	h	b	h	b	a	a	h	h	a	a	h	h	b	b	h	a	a	h	h	h	a	h	a	h	h
Aeup1GBS21040	2U	2	8.789	-	h	h	h	b	b	a	h	b	a	a	h	b	b	b	b	h	b	a	a	b	h	b	h	b	a	a	-	h	a	a	h	h	b	b	h	a	a	h	h	-	a	h	a	h	h
Aeup1GBS380	2U	2	8.789	h	h	h	h	b	b	a	h	b	a	a	h	b	b	b	b	h	b	a	a	b	h	b	h	b	a	a	h	h	a	a	h	h	b	b	h	a	a	h	h	h	a	h	a	h	-
Aeup1GBS6214	2U	2	10.078	-	h	-	h	b	b	a	h	b	a	a	h	b	b	b	b	h	b	a	a	b	h	b	h	b	a	a	h	h	a	a	h	a	b	b	h	a	a	h	h	h	a	h	a	h	h
Aeup1GBS13517	2U	2	10.078	h	h	h	h	b	b	a	h	b	-	a	h	b	b	b	b	h	b	a	a	b	h	b	h	b	a	a	h	h	a	a	h	a	b	b	h	a	a	h	h	-	a	-	a	h	h
Aeup1GBS3681	2U	2	10.532	h	h	h	h	b	b	a	h	b	a	a	h	b	b	b	b	h	b	a	a	b	h	b	h	b	a	a	h	h	a	a	h	a	b	b	h	a	a	h	h	h	a	h	a	h	h
Aeup1GBS616	2U	2	10.532	h	h	h	h	b	b	a	h	b	a	a	h	b	b	b	b	h	b	a	a	b	h	b	h	b	a	a	h	h	a	a	h	a	b	b	h	a	a	h	h	h	a	-	a	h	h
Aeup1GBS12655	2U	2	10.911	h	h	h	h	b	b	a	h	b	a	a	h	b	b	b	b	h	b	a	a	b	h	b	h	b	-	a	h	h	a	a	h	-	b	b	h	a	a	h	h	h	a	h	a	h	h
Aeup1GBS5889	2U	2	10.911	h	h	h	h	b	b	a	h	b	a	a	h	b	b	b	b	h	b	a	a	b	h	b	h	b	a	a	h	h	a	a	h	h	b	b	h	a	a	h	h	h	a	h	a	h	-
Aeup1GBS21377	2U	2	10.911	h	h	h	h	b	b	a	h	b	a	a	h	b	-	b	b	h	b	a	a	b	h	b	h	b	-	a	h	h	a	a	h	h	b	b	h	a	a	h	h	h	a	h	a	h	h
Aeup1GBS17252	2U	2	11.29	h	h	h	h	b	b	a	h	b	a	a	h	b	b	b	b	h	b	a	a	b	h	b	h	b	a	a	h	h	a	a	h	h	b	b	h	a	a	h	h	h	a	h	a	h	h
Aeup1GBS2355	2U	2	11.29	h	h	h	h	b	b	a	h	b	a	a	h	b	b	b	b	h	b	a	a	b	h	b	h	b	a	a	h	h	a	a	h	h	b	b	h	a	a	h	h	h	a	-	a	h	-
Aeup1GBS11982	2U	2	11.668	h	h	h	h	b	b	a	-	b	a	a	h	b	b	b	b	h	b	a	a	h	h	b	h	b	-	a	h	h	a	a	h	-	b	b	h	a	a	h	h	-	a	h	a	h	-
Aeup1GBS6611	2U	2	11.668	h	h	h	h	b	-	a	h	b	a	a	h	b	b	b	b	h	b	a	a	h	h	b	h	b	a	a	h	h	a	a	h	-	b	b	h	a	a	h	h	h	a	h	a	h	h
Aeup1GBS8625	2U	2	11.668	h	h	h	h	b	b	a	h	b	a	a	h	b	b	b	b	h	b	a	a	h	h	b	h	b	a	a	h	h	-	a	h	h	b	b	h	a	a	h	h	h	a	h	a	h	h
Aeup1GBS19961	2U	2	15.083	h	h	h	b	b	-	a	h	b	a	a	h	b	b	b	b	h	b	a	a	h	h	b	h	b	a	a	h	h	a	a	h	-	b	b	a	a	a	h	h	h	a	h	a	h	h
Aeup1GBS4065	2U	2	15.083	h	h	h	b	b	b	a	h	b	a	a	h	b	b	b	b	h	b	a	a	h	h	-	h	b	a	a	h	h	-	a	h	h	b	b	a	a	a	h	h	h	a	h	a	h	h
Aeup1GBS2746	2U	2	15.992	h	-	h	b	b	b	a	h	b	a	a	-	b	b	b	b	h	b	a	-	h	h	b	-	b	a	a	h	h	a	a	-	-	b	b	a	a	a	h	h	h	a	h	a	h	h
Aeup1GBS5813	2U	2	15.992	h	h	h	b	b	b	a	h	b	a	a	-	b	b	b	b	h	b	a	a	h	-	b	h	b	a	a	h	h	a	a	h	-	-	b	a	a	a	h	h	h	a	-	a	h	h
Aeup1GBS3827	2U	2	16.447	h	h	h	b	b	b	a	h	b	a	a	h	-	b	b	b	h	b	a	a	h	h	b	h	b	a	a	-	h	a	a	h	-	b	b	a	a	a	h	h	h	a	h	a	h	h
Aeup1GBS922	2U	2	16.447	h	h	h	b	b	b	a	h	b	a	a	h	b	b	b	b	h	b	a	a	h	h	b	h	b	a	a	h	h	a	a	h	h	b	b	a	a	a	h	h	h	a	h	a	h	h
Aeup1GBS7235	2U	2	16.901	-	h	h	b	b	b	a	h	b	a	a	h	-	b	b	b	h	b	a	a	h	a	b	h	b	a	a	h	h	a	a	h	-	b	b	a	a	a	h	h	h	a	h	a	h	h
Aeup1GBS20103	2U	2	16.901	h	h	h	b	b	b	a	h	b	a	a	h	b	b	b	b	h	b	a	a	h	-	b	h	b	a	a	h	h	a	a	h	h	b	b	a	a	a	h	h	h	a	h	a	h	h
Aeup1GBS1114	2U	2	18.72	h	h	-	b	b	b	a	h	b	a	a	h	-	b	b	b	h	b	a	h	h	a	b	h	b	a	a	-	h	a	a	h	h	b	b	a	a	a	h	h	h	h	-	a	-	h
Aeup1GBS8445	2U	2	19.554	h	a	h	b	b	b	a	h	b	-	a	h	h	b	b	b	h	b	a	h	h	a	b	h	b	a	a	h	h	a	a	h	h	-	b	a	a	a	h	h	h	h	h	a	h	h
Aeup1GBS20129	2U	2	21.98	h	a	h	b	b	b	a	h	b	a	a	-	h	b	b	-	h	b	a	h	h	a	b	h	b	a	a	h	h	a	a	h	h	b	b	a	a	a	h	h	h	h	h	a	h	h
Aeup1GBS14911	2U	2	22.358	h	a	h	b	b	b	h	h	b	a	a	h	h	b	b	b	h	b	a	h	h	a	b	h	b	a	a	h	h	a	a	h	-	b	b	a	a	a	h	h	h	h	h	a	h	h
Aeup1GBS12791	2U	2	25.164	h	a	h	b	b	b	h	h	b	a	a	h	h	b	b	b	h	b	a	h	h	a	b	h	b	h	a	-	h	a	a	h	h	b	b	a	a	a	h	h	h	h	h	a	h	h
Aeup1GBS14271	2U	2	25.998	-	a	h	b	b	b	h	h	b	a	a	h	-	b	b	b	h	b	a	h	h	a	b	h	b	h	a	h	h	a	a	h	h	b	b	a	a	a	h	h	h	h	h	a	h	-
Aeup1GBS466	2U	2	26.907	h	a	h	b	b	b	h	h	b	a	a	h	h	b	b	b	h	b	a	b	h	a	b	h	b	-	a	h	h	a	a	h	-	b	b	a	a	a	h	h	b	-	-	-	h	h
Aeup1GBS7696	2U	2	28.271	h	a	h	b	b	b	h	h	b	a	a	h	h	b	b	b	h	b	a	-	h	a	b	h	b	h	a	b	h	a	a	h	h	b	b	a	a	a	h	h	-	-	h	a	h	h
Aeup1GBS16622	2U	2	29.559	h	a	h	b	b	b	-	h	b	a	a	h	h	b	b	h	h	b	a	b	h	a	b	h	b	h	a	b	h	a	a	h	a	b	b	a	a	a	h	h	b	h	h	a	h	h
Aeup1GBS14168	2U	2	30.393	h	a	h	b	b	b	h	h	b	a	a	h	h	b	b	h	h	b	a	b	h	a	b	h	b	h	a	b	h	a	a	h	a	b	b	a	a	a	h	h	h	h	h	a	h	a
Aeup1GBS21492	2U	2	30.393	h	a	h	b	b	b	h	h	b	a	a	h	-	b	-	h	h	b	a	b	h	a	b	h	b	h	a	-	h	a	a	h	a	b	b	a	a	-	h	h	h	h	h	a	h	a
Aeup1GBS2805	2U	2	32.515	h	a	h	b	b	b	h	h	b	a	a	h	h	b	b	h	h	b	a	b	h	a	b	h	b	h	a	b	h	a	a	h	a	b	b	a	a	a	h	h	h	h	h	a	a	h
Aeup1GBS16410	2U	2	32.515	h	a	h	b	b	b	h	h	b	a	a	h	h	b	b	h	h	b	a	b	h	a	b	h	b	h	a	b	h	a	a	h	a	b	b	a	a	a	h	h	-	h	h	a	a	h
Aeup1GBS2149	2U	2	32.515	h	a	h	b	b	b	h	h	b	a	a	h	h	b	b	h	h	b	a	b	h	a	b	h	b	h	a	-	h	a	a	h	a	b	b	a	a	a	h	h	h	h	h	a	a	h
Aeup1GBS14802	2U	2	32.894	h	a	h	b	b	b	h	h	b	a	a	h	h	b	b	h	h	b	a	b	h	a	b	h	b	h	a	b	h	a	a	h	a	b	b	a	a	a	h	h	h	h	h	a	a	a
Aeup1GBS17981	2U	2	34.94	h	a	a	b	b	b	h	h	b	a	a	h	h	b	b	h	h	b	a	b	h	a	b	h	b	h	a	b	h	a	a	h	a	b	b	a	a	a	h	h	h	h	h	a	a	h
Aeup1GBS11975	2U	2	34.94	h	a	a	b	b	b	h	h	b	a	a	h	h	b	b	h	h	b	a	b	h	a	b	h	b	h	a	b	h	a	a	h	a	b	b	a	a	a	h	h	h	h	h	a	a	-
Aeup1GBS14488	2U	2	34.94	h	a	a	b	b	b	h	h	b	a	a	h	h	b	b	h	h	b	a	b	h	a	b	h	b	h	a	b	h	a	a	h	a	b	b	a	a	a	h	h	-	h	h	a	a	h
Aeup1GBS4808	2U	2	34.94	h	a	a	b	b	b	h	h	b	a	a	h	h	b	b	h	h	b	a	b	h	a	b	h	b	h	a	b	h	a	-	h	a	b	b	a	a	a	h	h	h	h	h	a	a	h
Aeup1GBS21080	2U	2	35.319	h	a	a	b	b	b	h	h	b	a	a	h	h	b	b	h	h	b	a	b	h	a	b	h	b	h	a	h	h	a	a	h	a	b	b	a	a	a	h	h	h	h	h	a	a	h
Aeup1GBS17782	2U	2	35.319	h	a	a	b	b	b	h	h	b	a	a	h	h	b	b	h	h	b	a	b	h	a	b	h	b	h	a	h	h	a	a	h	a	b	b	a	a	a	h	h	h	h	h	a	a	h
Aeup1GBS18519	2U	2	36.153	h	a	a	b	b	b	h	-	b	a	a	h	a	b	b	h	h	b	a	b	h	a	b	h	b	h	a	b	h	a	a	h	-	b	b	a	a	a	h	h	h	h	-	a	a	h
Aeup1GBS14306	2U	2	36.531	h	a	a	b	b	b	h	h	b	a	a	h	a	b	b	h	h	b	a	b	h	a	b	h	b	h	a	b	h	a	a	h	a	b	b	a	a	a	h	h	h	-	h	a	a	h
Aeup1GBS18211	2U	2	36.531	h	a	a	b	b	b	h	h	b	a	a	h	-	b	b	h	h	b	a	b	h	a	b	h	b	h	a	b	h	a	a	h	a	b	b	a	a	a	h	h	h	h	h	a	a	h
Aeup1GBS9014	2U	2	37.365	h	a	a	b	b	b	h	h	b	a	a	h	-	-	b	h	h	b	a	b	h	a	b	h	b	h	a	b	h	a	a	h	a	b	b	a	a	a	h	h	h	h	h	a	a	h
Aeup1GBS15034	2U	2	38.653	h	a	a	b	b	b	h	h	b	a	a	h	a	b	b	h	h	b	a	b	h	a	b	h	b	h	a	b	h	a	a	h	a	-	b	a	a	a	-	h	h	h	h	a	a	-
Aeup1GBS9932	2U	2	39.032	h	a	a	b	b	b	h	h	b	a	a	h	a	b	b	h	h	b	a	b	h	a	b	h	b	h	a	-	h	a	a	h	a	b	b	a	a	h	h	h	h	h	h	a	a	h
Aeup1GBS3036	2U	2	39.411	h	a	a	b	b	b	h	h	b	a	a	h	-	b	b	h	h	b	a	b	h	a	b	h	b	h	a	b	h	a	a	h	a	b	b	a	a	h	h	-	h	h	h	a	a	h
Aeup1GBS8385	2U	2	39.824	h	a	a	b	b	b	h	h	b	a	a	h	h	b	b	h	h	b	a	b	h	-	b	h	b	h	a	b	h	a	a	h	a	b	b	a	a	h	h	h	h	h	h	a	a	h
Aeup1GBS6299	2U	2	39.824	h	a	a	b	b	b	h	h	b	a	a	h	h	b	b	h	h	b	a	b	h	a	b	h	-	h	a	b	h	a	a	h	a	b	b	a	a	h	h	h	h	h	h	a	a	h
Aeup1GBS7619	2U	2	39.824	h	a	a	b	b	b	h	h	b	a	a	h	h	b	b	h	h	b	a	b	h	a	b	h	b	h	a	b	h	a	a	h	a	b	b	a	a	h	h	h	h	h	h	a	a	h
Aeup1GBS1405	2U	2	40.657	-	a	a	b	b	b	h	h	b	a	a	h	h	b	b	h	h	b	a	b	h	a	b	h	b	h	a	h	h	a	a	h	a	b	b	a	a	h	h	h	h	h	-	a	a	h
Aeup1GBS18323	2U	2	40.657	h	a	a	b	b	b	h	h	b	a	a	h	h	b	b	h	h	b	a	b	h	a	b	h	b	h	a	h	h	a	a	h	a	b	b	a	a	h	h	h	h	h	h	a	a	h
Aeup1GBS3613	2U	2	40.657	h	a	a	b	b	b	h	h	b	a	a	h	h	b	b	h	h	b	a	b	h	a	b	h	b	h	a	h	h	a	a	h	a	b	b	a	a	h	h	h	h	h	h	a	a	h
Aeup1GBS1621	2U	2	41.036	h	a	a	b	b	b	h	h	b	a	a	h	h	b	b	h	h	b	a	b	h	a	b	h	b	h	a	b	h	a	a	h	a	b	b	a	a	h	h	h	-	h	h	a	a	h
Aeup1GBS21221	2U	2	41.036	h	a	a	b	b	b	h	h	b	a	a	h	h	b	b	h	h	b	a	b	h	a	b	h	b	h	a	b	h	a	a	h	a	b	b	a	a	h	h	h	h	h	h	a	a	h
Aeup1GBS2487	2U	2	41.036	h	a	a	b	b	b	h	h	-	a	a	h	h	b	b	h	h	b	a	b	h	a	b	h	b	h	a	b	h	a	a	h	a	b	b	a	a	h	h	h	h	h	h	a	a	h
Aeup1GBS7274	2U	2	41.036	h	a	a	b	b	b	h	h	b	a	a	h	h	b	b	h	h	b	a	b	h	a	b	h	b	h	a	b	h	a	a	h	a	b	b	a	a	h	h	h	h	h	h	-	a	h
Aeup1GBS2020	2U	2	41.794	h	h	a	b	b	b	h	h	b	a	a	h	h	b	b	h	h	b	a	b	h	a	b	h	b	h	a	b	h	a	a	h	a	-	b	a	a	h	h	h	h	h	h	a	a	h
Aeup1GBS2119	2U	2	42.551	h	h	a	b	b	b	h	h	b	a	a	h	h	b	b	h	h	b	a	b	h	a	b	h	b	h	a	-	h	a	-	h	a	b	b	a	a	-	h	h	b	h	h	a	a	h
Aeup1GBS21635	2U	2	42.93	h	h	a	b	b	b	h	h	b	a	a	h	h	b	b	h	h	b	a	b	h	a	b	h	b	h	a	b	h	a	a	h	a	b	b	a	a	h	h	h	b	h	h	a	a	h
Aeup1GBS16580	2U	2	42.93	h	h	a	b	b	b	h	h	b	a	a	h	h	b	b	h	h	b	a	b	h	a	b	h	b	h	a	b	h	-	a	h	a	b	b	a	a	h	h	h	b	h	h	a	a	h
Aeup1GBS17931	2U	2	42.93	h	h	a	b	b	b	h	h	b	a	a	h	h	b	b	h	h	b	a	b	h	a	b	h	b	h	a	b	h	a	a	h	a	b	b	a	a	h	h	h	b	h	h	a	a	h
Aeup1GBS3131	2U	2	42.93	h	h	a	b	b	b	h	h	b	a	a	h	h	b	b	h	h	b	a	b	h	a	b	h	b	h	a	b	h	a	a	h	a	b	b	a	a	h	h	h	b	-	h	a	a	h
Aeup1GBS6849	2U	2	42.93	h	h	a	b	b	b	h	h	b	a	a	h	h	b	b	h	h	b	a	b	h	a	b	h	b	h	a	b	h	a	a	h	a	b	b	a	a	h	h	h	b	h	h	a	a	h
Aeup1GBS7211	2U	2	42.93	h	h	a	b	b	b	h	h	b	a	a	h	h	b	b	h	h	b	a	b	h	a	b	h	b	h	a	-	h	a	a	h	a	b	b	a	a	h	h	h	b	h	h	a	a	-
Aeup1GBS14142	2U	2	43.309	h	h	a	b	b	b	h	h	b	a	a	h	a	b	b	h	h	b	a	b	h	a	b	h	b	h	a	b	h	a	a	h	a	b	b	a	a	h	h	h	b	h	h	a	a	h
Aeup1GBS13388	2U	2	43.309	h	h	a	b	b	b	h	h	b	a	a	h	a	b	b	h	h	b	a	b	h	a	b	h	b	h	a	b	h	a	a	h	a	b	b	a	a	h	h	h	b	h	h	a	a	h
Aeup1GBS21541	2U	2	43.309	h	h	a	b	b	b	h	h	b	a	a	h	a	b	b	h	h	b	a	b	h	a	b	h	b	h	-	b	h	a	a	h	a	b	b	a	a	-	h	h	b	h	h	a	a	-
Aeup1GBS11258	2U	2	45.431	h	h	a	b	b	b	h	h	b	a	a	h	-	b	b	h	h	b	a	b	h	a	b	h	b	h	a	b	h	a	a	h	-	b	b	a	a	h	h	h	b	h	h	a	a	h
Aeup1GBS1251	2U	2	45.431	h	h	a	b	b	b	h	h	b	-	a	h	h	b	b	h	h	b	a	b	h	a	b	h	b	h	a	b	h	a	a	h	a	b	b	a	a	h	h	h	b	h	h	a	a	h
Aeup1GBS9268	2U	2	45.81	h	h	a	b	b	b	h	h	b	a	a	h	h	b	b	h	h	b	a	b	h	a	b	h	b	h	a	b	h	a	a	h	a	b	b	a	a	h	h	h	b	h	h	a	a	h
Aeup1GBS10701	2U	2	45.81	h	h	a	b	b	b	h	h	b	a	a	h	h	b	b	h	h	b	a	b	h	a	b	h	b	h	a	b	h	a	a	h	a	b	b	a	a	-	h	h	b	h	h	a	-	h
Aeup1GBS13976	2U	2	46.189	h	h	a	b	b	b	h	h	b	a	a	h	h	b	b	h	h	b	a	b	h	a	-	h	b	h	a	b	h	a	a	h	-	b	b	a	a	-	h	h	b	h	h	a	a	h
Aeup1GBS11101	2U	2	47.78	h	h	a	b	b	b	h	h	b	a	a	h	h	b	b	h	h	b	a	b	h	a	b	h	b	h	a	b	h	a	-	h	a	b	b	a	a	h	h	a	b	h	h	a	a	h
Aeup1GBS20175	2U	2	47.78	h	h	a	b	b	b	-	h	b	a	a	h	h	b	b	h	h	b	a	b	h	a	b	h	b	h	a	b	h	a	a	h	a	b	b	a	a	h	h	a	b	h	h	a	a	h
Aeup1GBS21755	2U	2	48.159	h	h	a	b	b	b	h	h	b	a	a	h	h	b	b	h	h	b	a	b	h	a	b	h	b	h	a	b	h	a	a	h	a	b	b	a	a	h	h	a	b	h	h	a	a	h
Aeup1GBS4057	2U	2	48.159	h	h	a	b	b	b	h	h	b	a	a	h	h	b	b	h	h	b	a	b	h	a	b	h	b	h	a	b	h	a	a	h	-	b	b	a	a	h	h	a	b	h	h	a	a	h
Aeup1GBS21088	2U	2	48.917	h	h	a	b	b	b	h	h	b	a	a	h	h	b	b	h	h	b	a	b	h	a	b	h	b	h	a	b	h	a	a	h	a	b	b	a	a	h	h	a	b	h	h	a	a	h
Aeup1GBS10842	2U	2	49.675	h	h	a	b	b	b	h	a	b	a	a	h	h	b	b	h	h	b	a	b	h	a	b	h	b	h	a	b	h	a	a	h	-	b	h	a	a	h	h	a	b	h	h	a	a	h
Aeup1GBS6235	2U	2	49.675	h	h	a	b	b	b	h	a	b	a	a	h	h	b	b	h	h	b	a	b	h	a	b	h	b	h	a	-	h	a	a	h	a	b	h	a	a	h	h	a	b	h	h	a	a	h
Aeup1GBS19046	2U	2	50.508	h	h	a	b	b	b	h	a	b	a	a	h	h	b	b	h	h	b	a	b	h	a	b	h	b	h	a	-	h	a	a	h	a	b	h	a	a	h	h	a	b	h	h	a	a	h
Aeup1GBS5116	2U	2	50.508	h	h	a	b	b	b	h	a	b	a	a	h	h	b	b	h	h	b	a	b	h	a	b	h	b	h	a	b	h	a	a	h	a	b	h	a	a	h	h	a	b	h	h	a	-	h
Aeup1GBS17155	2U	2	50.508	h	-	a	b	b	b	h	a	b	a	a	h	-	b	b	h	h	b	a	b	h	a	b	h	b	h	a	b	h	a	a	h	a	b	h	a	a	h	h	a	b	h	h	a	a	h
Aeup1GBS20091	2U	2	50.508	h	h	a	b	b	b	h	a	b	a	a	h	h	b	b	h	-	b	a	b	h	a	b	-	b	h	a	b	h	a	a	h	a	b	h	a	a	h	h	a	b	h	h	a	a	h
Aeup1GBS20026	2U	2	52.934	h	h	a	b	b	b	h	a	b	a	a	h	-	h	b	h	h	b	a	b	h	a	b	h	b	h	h	b	h	a	a	h	a	b	h	a	a	h	a	a	b	h	h	a	a	h
Aeup1GBS4887	2U	2	56.577	h	h	a	b	b	b	h	a	b	a	h	h	h	h	b	h	h	b	a	b	h	a	b	a	b	h	h	b	h	a	a	h	a	h	h	a	a	h	a	a	b	h	h	a	a	h
Aeup1GBS10283	2U	2	56.956	h	h	a	b	b	b	h	a	b	a	h	h	h	h	b	h	h	b	a	b	h	a	b	a	b	h	h	b	h	a	a	h	a	h	h	a	a	h	a	a	b	h	h	a	a	h
Aeup1GBS13243	2U	2	56.956	h	h	a	b	b	b	h	a	b	a	h	h	-	h	b	h	-	b	a	b	h	a	b	a	b	h	h	b	h	a	a	h	a	h	-	a	a	-	a	a	b	h	h	a	a	h
Aeup1GBS19552	2U	2	56.956	h	h	a	b	b	b	h	a	b	a	h	h	h	h	b	h	h	b	a	b	h	a	b	a	b	h	h	b	h	a	a	h	a	h	h	a	a	h	a	a	b	h	h	a	a	h
Aeup1GBS21071	2U	2	56.956	h	h	a	b	b	b	h	a	b	a	h	h	h	h	b	h	h	b	a	b	h	a	b	a	b	h	h	b	h	a	a	h	-	h	h	a	a	h	a	a	b	h	h	a	a	h
Aeup1GBS11310	2U	2	58.244	h	h	a	b	b	b	h	a	b	a	h	h	a	h	b	a	h	b	a	b	h	a	b	a	b	h	h	b	h	a	a	h	a	h	h	a	a	h	a	a	b	h	h	a	a	-
Aeup1GBS182	2U	2	58.244	h	h	a	b	b	b	h	a	b	a	h	h	a	h	b	a	h	b	a	b	h	a	b	a	b	h	h	b	h	a	a	h	a	h	h	a	a	h	a	a	b	h	h	a	a	h
Aeup1GBS6258	2U	2	58.244	h	h	a	b	b	b	h	a	b	a	h	h	a	h	b	a	h	b	a	b	h	a	b	a	b	h	h	b	h	a	a	h	a	h	h	a	a	h	a	a	b	h	h	a	a	h
Aeup1GBS14213	2U	2	61.126	h	h	a	b	b	b	h	a	b	a	h	h	a	h	b	a	h	b	a	h	h	a	b	a	b	h	h	b	h	a	h	h	a	h	h	a	a	h	a	a	b	h	h	a	a	h
Aeup1GBS15358	2U	2	61.126	h	h	a	b	b	b	h	a	b	a	h	h	a	h	b	a	h	b	a	h	h	a	b	a	b	h	h	b	h	a	h	h	a	h	h	a	a	h	a	a	b	h	h	a	a	h
Aeup1GBS19757	2U	2	61.126	h	h	a	b	b	b	h	a	b	a	h	h	a	h	b	a	h	b	a	h	h	a	b	a	b	h	h	b	h	a	h	h	a	h	h	a	a	h	a	a	b	h	h	a	a	h
Aeup1GBS4886	2U	2	62.338	h	h	a	b	b	b	h	a	b	a	h	h	a	h	b	a	h	b	a	h	h	a	b	a	b	h	h	b	h	a	h	h	a	h	h	a	a	h	a	a	b	h	h	a	a	h
Aeup1GBS944	2U	2	62.338	h	h	a	b	b	b	h	a	b	a	h	h	a	h	b	a	h	b	a	h	h	a	b	a	b	h	h	b	h	a	h	h	a	h	h	a	a	-	a	a	b	h	h	a	a	h
Aeup1GBS21301	2U	2	62.338	h	h	a	b	b	b	h	a	b	a	h	h	a	h	b	a	h	b	a	h	h	a	b	a	b	h	h	b	h	a	h	h	a	h	-	a	a	h	a	a	b	h	h	a	a	-
Aeup1GBS8692	2U	2	62.338	h	h	a	b	b	b	h	a	b	a	h	h	a	h	b	a	h	b	a	h	h	a	b	a	b	h	h	b	h	a	h	h	a	h	h	a	a	h	a	a	b	h	h	a	a	h
Aeup1GBS3802	2U	2	62.717	-	h	a	b	b	b	h	a	b	a	h	h	a	h	b	a	h	b	a	h	h	a	b	a	b	h	h	b	h	a	h	h	a	a	h	a	a	h	a	a	b	h	h	a	a	h
Aeup1GBS11421	2U	2	62.717	h	h	a	b	b	b	h	a	-	a	h	h	a	h	b	a	h	b	a	h	h	a	b	a	b	h	h	b	h	a	h	h	-	a	h	a	a	h	a	a	b	h	h	a	a	h
Aeup1GBS6695	2U	2	62.717	h	h	a	b	b	b	h	a	b	a	h	h	a	h	b	a	h	b	a	h	h	a	b	a	b	h	h	b	h	a	h	h	a	a	h	a	a	h	a	a	b	h	h	a	a	h
Aeup1GBS4129	2U	2	63.55	h	h	a	b	b	b	h	a	b	a	h	h	a	h	b	a	h	b	a	h	h	a	b	a	b	h	h	b	h	a	h	h	a	-	h	a	a	h	a	a	b	h	h	a	a	-
Aeup1GBS13137	2U	2	63.929	h	h	a	b	b	b	h	a	b	a	h	h	a	h	b	a	h	b	a	h	h	a	b	a	b	-	h	b	h	a	h	h	a	a	h	a	a	h	a	a	b	h	h	a	a	h
Aeup1GBS4720	2U	2	63.929	h	h	a	b	b	b	h	a	b	a	h	h	a	h	b	a	h	b	a	h	h	a	b	a	b	h	h	b	h	a	h	h	a	a	h	a	a	h	a	a	b	h	h	a	a	h
Aeup1GBS10663	2U	2	63.929	h	h	a	b	b	b	h	a	b	a	h	h	a	h	-	a	h	b	a	h	h	a	b	a	b	h	h	b	h	a	h	h	a	a	h	a	a	h	a	a	b	h	-	a	a	h
Aeup1GBS6247	2U	2	64.687	-	h	a	b	b	b	h	a	b	a	h	h	a	h	b	a	h	b	a	h	h	a	b	a	b	h	h	b	h	a	h	h	a	a	h	a	a	h	a	a	b	h	h	a	h	h
Aeup1GBS20767	2U	2	64.687	h	h	a	b	b	b	h	a	b	a	h	h	a	h	b	a	h	b	a	h	h	a	b	a	b	h	h	b	h	a	h	h	a	a	h	a	a	h	a	a	b	h	h	a	h	h
Aeup1GBS20768	2U	2	64.687	h	h	a	b	b	b	h	a	b	a	h	h	a	h	b	a	h	b	a	h	h	a	b	a	b	h	h	b	h	a	h	h	a	a	h	a	a	h	a	a	b	h	h	a	h	h
Aeup1GBS3260	2U	2	64.687	h	h	a	b	b	b	h	a	b	a	h	h	a	h	b	a	h	b	a	h	h	a	b	a	b	h	h	b	h	a	h	h	a	a	h	a	a	h	a	a	b	h	h	a	h	-
Aeup1GBS10428	2U	2	65.141	-	h	a	b	b	b	h	a	b	-	h	h	a	h	-	a	h	b	a	-	h	a	-	a	b	h	h	b	h	a	h	h	a	a	h	a	a	-	a	a	b	h	h	a	h	h
Aeup1GBS12138	2U	2	65.141	h	h	a	b	b	b	h	a	b	a	h	h	a	h	b	a	h	b	a	-	h	a	b	a	b	h	h	b	h	a	h	h	-	a	h	a	a	h	a	a	b	h	h	a	h	h
Aeup1GBS13794	2U	2	65.141	h	h	a	b	b	b	h	a	b	a	h	h	a	h	b	a	h	b	a	h	h	a	b	a	b	h	h	b	h	a	h	h	a	a	h	a	a	h	a	a	b	h	h	a	h	h
Aeup1GBS14700	2U	2	65.141	h	h	a	b	-	b	h	-	b	a	h	h	a	h	b	a	h	b	a	-	h	a	b	a	b	h	h	b	h	a	h	h	a	a	h	a	a	h	a	a	b	h	h	-	h	-
Aeup1GBS15143	2U	2	66.43	h	h	a	b	b	b	h	h	b	a	h	h	a	h	-	a	h	b	a	h	h	a	b	a	b	h	h	b	h	a	h	h	a	a	h	a	a	h	a	a	b	h	h	a	h	h
Aeup1GBS2666	2U	2	66.43	h	h	a	b	b	b	h	h	b	-	h	h	a	h	-	a	h	b	a	h	h	a	b	a	b	h	h	b	h	a	h	h	a	a	h	a	a	h	a	a	b	h	h	a	h	h
Aeup1GBS523	2U	2	67.263	-	h	a	b	b	b	h	h	b	a	h	h	a	h	h	a	h	b	a	h	h	a	b	a	b	h	h	b	h	a	h	h	a	a	h	a	a	h	a	a	b	-	h	a	b	h
Aeup1GBS10104	2U	2	67.263	h	h	a	b	b	b	h	h	b	a	h	h	a	h	h	a	h	b	a	h	h	a	b	a	b	h	h	b	h	a	h	h	-	a	h	a	a	-	a	a	b	h	h	a	b	h
Aeup1GBS14894	2U	2	67.263	h	h	a	b	b	b	h	h	b	a	h	h	a	h	-	a	h	b	a	h	h	a	b	a	b	h	h	b	h	a	h	h	a	a	h	a	a	h	a	a	b	h	h	a	b	h
Aeup1GBS10098	2U	2	67.263	h	h	a	b	b	b	h	h	b	a	h	h	a	h	h	a	h	b	a	h	h	a	b	a	b	h	h	b	h	a	h	h	a	a	h	a	a	h	a	a	b	h	h	a	b	h
Aeup1GBS19623	2U	2	67.263	h	h	a	b	b	b	h	h	b	a	h	h	a	h	h	a	h	b	a	h	h	a	b	a	b	h	h	-	h	a	h	h	a	a	h	-	a	h	a	a	b	h	h	a	b	h
Aeup1GBS10402	2U	2	67.642	h	h	a	b	b	b	h	h	b	a	h	h	a	h	h	a	h	b	a	h	h	a	b	h	b	h	h	-	h	a	h	h	a	a	h	a	a	h	a	a	b	h	h	a	b	h
Aeup1GBS13646	2U	2	68.778	h	h	a	b	b	b	h	h	b	a	h	h	a	h	h	a	h	b	a	h	h	a	b	h	b	h	h	b	h	a	h	h	a	a	h	a	a	h	a	a	b	h	h	a	b	h
Aeup1GBS20817	2U	2	69.157	h	h	a	b	b	b	-	h	b	a	h	h	-	h	h	a	h	b	a	h	h	a	b	h	b	h	h	b	h	a	h	h	a	a	h	a	a	h	a	a	b	h	h	a	b	h
Aeup1GBS17842	2U	2	69.536	h	h	a	b	b	b	h	h	b	a	h	h	a	h	h	h	h	b	a	h	h	a	b	h	b	h	h	b	h	a	h	h	a	a	h	-	a	h	-	a	b	h	h	a	b	h
Aeup1GBS20086	2U	2	69.536	h	h	a	b	b	b	h	h	b	a	h	h	a	h	h	h	h	b	a	h	h	a	b	h	b	h	h	b	h	a	h	h	a	a	h	a	a	h	a	a	b	h	h	a	b	h
Aeup1GBS3081	2U	2	69.536	h	h	a	b	b	b	h	h	b	a	h	h	a	h	h	h	h	b	a	h	h	a	b	h	b	h	h	b	h	a	h	-	a	a	h	a	a	h	a	a	b	h	h	a	b	h
Aeup1GBS4741	2U	2	69.915	h	h	a	b	b	b	h	h	b	a	h	h	a	h	h	h	h	b	a	h	h	a	b	h	b	h	h	b	h	a	h	h	a	a	h	a	a	b	a	a	b	h	-	a	b	-
Aeup1GBS10118	2U	2	69.915	h	h	a	b	b	b	h	-	b	a	h	h	a	h	h	h	h	b	a	-	h	a	b	h	b	h	h	b	h	a	h	h	a	a	h	a	a	b	a	a	b	h	h	a	b	h
Aeup1GBS1495	2U	2	69.915	h	h	a	b	b	b	h	h	b	a	h	h	a	h	-	h	h	b	a	-	h	a	b	-	-	h	h	b	h	a	h	h	a	a	h	a	a	b	a	a	b	h	h	a	b	h
Aeup1GBS11435	2U	2	70.293	b	h	a	b	b	b	-	h	b	a	h	h	a	h	h	h	h	b	a	h	h	a	b	h	b	-	h	b	h	a	h	h	a	a	h	a	a	h	a	a	b	h	h	a	b	h
Aeup1GBS18026	2U	2	70.293	b	h	a	b	b	b	h	h	b	a	h	h	a	h	h	h	h	b	a	h	h	a	b	h	b	h	h	b	h	a	h	h	a	a	h	a	a	h	a	a	b	h	h	a	b	h
Aeup1GBS14584	2U	2	70.293	b	h	a	b	b	b	h	h	b	a	h	h	a	h	-	h	h	b	a	h	h	a	b	h	b	h	h	b	h	a	h	-	a	a	h	a	a	-	a	a	b	h	h	a	b	h
Aeup1GBS3336	2U	2	70.293	b	h	a	b	b	b	h	h	b	a	h	h	a	h	-	h	h	b	a	h	h	a	b	h	b	h	h	b	h	a	h	h	a	a	h	a	a	h	-	a	b	h	h	a	b	h
Aeup1GBS3729	2U	2	70.293	b	h	a	b	b	b	h	h	b	a	h	h	a	h	h	h	h	b	a	h	h	a	b	h	b	h	h	b	h	a	h	h	a	a	h	a	a	h	a	a	b	h	h	a	b	h
Aeup1GBS14921	2U	2	70.672	b	h	a	b	b	b	h	h	b	a	h	h	a	h	-	h	h	b	a	h	h	a	b	h	b	h	h	b	h	a	h	h	a	a	h	a	a	h	a	h	b	h	h	a	b	h
Aeup1GBS2739	2U	2	70.672	b	h	a	b	b	b	h	h	b	a	h	h	a	h	-	h	h	b	a	h	h	a	b	h	b	h	h	b	h	a	h	h	a	a	h	a	a	h	a	h	b	h	-	a	b	h
Aeup1GBS16772	2U	2	70.672	b	h	a	b	b	b	h	h	b	a	h	h	a	-	b	h	h	b	a	h	h	a	b	h	b	h	h	b	h	a	h	h	a	a	h	a	a	h	a	h	b	h	h	a	b	h
Aeup1GBS3145	2U	2	71.051	b	h	a	b	b	b	h	h	b	a	h	h	a	h	b	h	h	b	a	h	h	a	b	h	b	h	h	b	h	a	h	h	a	a	h	a	a	h	a	-	b	h	h	a	b	h
Aeup1GBS1699	2U	2	71.43	b	h	a	b	b	b	h	h	b	a	h	h	a	h	b	h	h	b	a	h	h	a	b	h	b	h	h	b	h	a	h	h	a	a	h	a	a	h	a	h	b	h	h	a	b	b
Aeup1GBS3998	2U	2	72.187	b	h	a	b	b	b	h	-	b	a	h	h	a	h	b	h	h	b	a	h	h	a	b	h	b	h	h	b	h	a	h	h	a	a	h	a	a	-	a	h	b	h	h	a	b	b
Aeup1GBS17039	2U	2	73.021	b	h	a	b	b	b	h	h	b	a	h	h	a	h	h	h	h	b	a	h	h	a	-	h	b	h	h	b	h	a	h	h	a	-	h	a	a	h	a	h	b	-	h	a	b	-
Aeup1GBS2395	2U	2	73.021	b	h	a	b	b	b	h	h	b	a	h	h	a	h	h	h	h	b	a	h	h	a	b	h	b	h	h	b	h	a	h	h	a	a	h	a	a	-	a	h	b	h	-	a	b	b
Aeup1GBS1076	2U	2	73.475	b	h	a	b	b	-	h	h	b	a	h	h	a	h	-	h	h	b	a	h	h	a	b	h	b	h	h	b	h	a	h	h	a	a	h	a	a	h	a	h	b	h	h	a	b	h
Aeup1GBS20357	2U	2	73.475	b	h	a	b	b	b	h	h	b	a	h	h	a	h	-	h	h	b	a	h	h	a	b	h	b	h	h	b	h	a	h	h	a	a	h	a	a	h	a	h	b	h	-	a	b	h
Aeup1GBS16983	2U	2	73.475	b	-	a	b	b	b	-	h	b	a	-	h	-	h	-	h	h	b	a	h	h	a	b	h	b	h	h	b	h	a	h	h	-	a	h	a	a	h	a	h	b	h	h	a	b	h
Aeup1GBS19621	2U	2	73.475	b	h	a	b	b	b	h	h	b	a	h	h	a	h	h	h	h	b	a	h	h	a	b	h	b	h	h	b	h	a	h	h	a	a	h	a	a	h	a	h	b	h	h	a	b	h
Aeup1GBS5785	2U	2	73.475	b	h	a	b	b	b	h	h	b	a	-	h	a	h	-	h	h	b	a	h	h	a	b	h	b	h	h	b	h	-	h	h	a	a	h	a	a	-	a	h	b	h	h	a	b	h
Aeup1GBS6157	2U	2	73.475	b	h	a	b	b	b	h	h	b	a	h	h	a	h	-	h	h	b	a	h	h	a	b	h	b	h	h	b	h	a	h	h	a	a	h	a	a	h	a	h	b	h	h	a	b	h
Aeup1GBS12608	2U	2	73.93	b	h	a	b	b	b	h	h	b	a	h	h	a	h	h	h	h	b	a	h	h	a	b	h	b	h	h	b	h	a	h	h	a	a	h	a	a	-	a	h	b	h	h	a	b	h
Aeup1GBS1928	2U	2	74.309	b	h	a	b	b	b	h	h	b	a	h	h	a	h	h	h	h	b	a	h	h	a	b	h	b	h	h	b	h	a	h	h	a	a	h	a	a	h	a	h	b	h	h	a	b	h
Aeup1GBS14499	2U	2	74.309	b	h	a	b	b	b	h	h	b	a	h	h	a	h	h	-	h	b	a	h	h	a	b	h	b	h	h	b	h	a	h	h	a	a	h	a	a	-	a	h	b	h	h	a	b	h
Aeup1GBS16835	2U	2	74.309	b	h	a	b	b	b	h	h	b	a	h	h	a	h	h	h	h	b	a	h	h	a	b	h	b	h	h	b	h	a	h	h	a	a	h	a	a	h	a	h	b	-	h	a	b	h
Aeup1GBS19265	2U	2	74.309	b	h	a	b	b	b	h	h	b	a	h	h	a	h	h	h	h	b	a	h	h	a	b	h	b	h	h	b	h	a	h	h	a	a	h	a	-	h	a	h	b	h	h	a	b	h
Aeup1GBS3112	2U	2	74.309	b	h	a	b	b	b	h	h	b	a	h	h	a	h	h	h	h	b	a	h	h	a	b	h	b	h	h	b	-	a	h	h	a	a	h	a	a	h	a	h	b	h	-	a	b	h
Aeup1GBS1003	2U	2	74.715	b	h	a	b	b	b	h	h	b	a	h	h	a	h	h	h	h	b	a	h	h	a	b	h	b	h	h	b	h	a	h	h	a	a	h	a	a	h	a	h	b	h	h	a	b	h
Aeup1GBS2720	2U	2	74.715	b	h	a	b	b	b	h	h	b	a	h	h	a	h	h	h	h	b	a	h	h	a	b	h	b	h	h	b	h	a	h	h	a	a	h	a	a	h	a	h	b	h	h	a	b	h
Aeup1GBS6808	2U	2	74.715	b	h	a	b	b	b	h	h	b	a	h	h	a	h	h	h	h	b	a	h	h	a	b	h	b	h	h	b	h	a	h	h	a	a	h	a	a	-	a	h	b	h	h	-	b	h
Aeup1GBS16051	2U	2	74.715	b	h	a	b	b	b	h	h	b	a	h	-	a	h	h	h	h	b	a	h	h	a	b	h	b	h	h	b	h	a	h	h	a	a	h	a	a	h	a	h	b	h	h	a	b	h
Aeup1GBS9618	2U	2	74.715	b	h	a	b	b	b	h	h	b	a	h	h	-	h	h	h	h	b	a	h	h	a	b	h	b	h	h	b	h	-	h	h	a	a	h	a	a	-	a	h	b	h	h	a	b	h
Aeup1GBS10561	2U	2	75.549	b	h	a	b	b	b	h	h	b	a	h	h	a	h	h	h	h	b	a	h	h	a	b	h	b	h	h	b	h	a	h	h	a	a	h	a	a	h	a	h	b	-	h	a	b	h
Aeup1GBS14804	2U	2	75.549	b	h	a	b	b	b	h	h	b	a	h	h	a	h	h	h	h	b	a	h	h	a	b	h	b	h	h	b	h	a	h	h	a	a	h	a	a	h	a	h	b	h	h	a	b	h
Aeup1GBS1755	2U	2	75.549	b	h	a	b	b	b	h	h	b	a	h	h	a	h	h	h	h	b	a	h	h	a	b	h	b	h	h	-	h	a	h	h	a	a	h	a	a	h	a	h	b	h	h	a	b	h
Aeup1GBS21338	2U	2	75.549	b	h	a	b	b	b	h	h	b	a	h	h	a	h	h	h	h	b	a	h	h	a	b	h	b	h	h	b	h	a	h	h	a	a	h	a	-	-	a	h	b	h	-	a	b	h
Aeup1GBS7450	2U	2	75.549	b	h	a	b	b	b	h	h	b	a	h	h	a	h	h	h	h	b	a	h	h	a	b	h	b	h	h	b	h	a	h	h	a	a	h	a	a	h	a	h	b	h	h	a	b	h
Aeup1GBS1646	2U	2	75.928	b	h	a	b	b	b	h	h	b	a	h	h	a	h	h	h	h	b	a	h	h	a	b	h	b	h	h	b	h	a	h	h	-	a	h	a	a	-	a	h	b	h	h	a	b	h
Aeup1GBS19524	2U	2	75.928	b	h	a	b	b	b	h	h	b	a	h	h	a	h	h	h	-	b	a	h	h	a	b	h	b	h	h	b	h	a	h	h	-	a	h	a	a	h	a	h	b	h	h	a	b	h
Aeup1GBS5840	2U	2	75.928	b	h	a	b	b	b	h	h	b	a	h	h	a	h	h	h	h	b	a	h	h	a	b	h	b	h	h	b	h	a	h	h	a	a	h	a	a	h	a	h	b	h	h	a	b	h
Aeup1GBS1099	2U	2	76.306	b	h	a	b	b	b	h	h	b	a	h	h	a	h	h	h	h	b	a	-	h	a	b	h	b	h	h	b	h	a	h	h	a	a	h	a	a	-	a	h	b	h	h	a	b	a
Aeup1GBS4622	2U	2	76.306	b	h	a	b	b	b	h	h	b	a	h	h	-	h	-	h	h	b	a	-	h	a	b	h	b	h	h	b	h	a	h	h	a	a	h	a	a	h	a	h	b	-	h	a	b	a
Aeup1GBS9457	2U	2	76.306	b	h	a	b	b	b	h	h	b	a	h	h	a	h	-	h	h	b	a	h	h	a	b	h	b	h	h	b	h	a	h	h	a	a	h	a	a	h	a	h	b	h	h	a	b	-
Aeup1GBS18019	2U	2	76.685	b	h	a	b	b	b	h	h	b	a	h	h	a	h	a	h	h	b	a	h	h	a	b	h	b	h	h	b	h	a	h	h	-	a	h	a	a	h	a	h	b	h	h	a	b	h
Aeup1GBS15942	2U	2	77.064	b	h	a	b	b	b	h	h	b	a	h	h	a	h	a	h	h	b	a	h	h	a	b	h	b	h	h	h	h	a	h	h	a	a	h	a	a	h	a	h	b	h	h	a	b	h
Aeup1GBS20110	2U	2	77.064	b	h	a	b	b	b	h	h	b	a	h	h	a	h	a	h	h	b	a	h	h	a	b	h	b	h	h	h	h	a	h	h	a	a	h	a	a	h	a	h	b	h	h	a	b	h
Aeup1GBS9128	2U	2	77.443	b	h	a	b	b	b	h	h	b	a	h	h	a	h	h	h	h	b	a	-	-	a	b	h	b	h	h	h	h	a	h	h	-	a	h	a	a	h	a	h	b	h	h	a	b	h
Aeup1GBS12248	2U	2	77.443	b	h	a	b	b	b	h	h	b	a	h	h	a	h	h	h	h	b	a	h	h	a	-	h	b	h	h	h	h	a	h	h	-	a	h	a	a	h	a	h	b	h	h	a	b	h
Aeup1GBS20038	2U	2	77.443	b	h	a	b	b	b	h	h	b	a	h	h	a	h	h	h	h	b	a	h	h	a	b	h	b	h	h	h	h	-	h	h	a	-	h	a	a	h	a	h	b	h	h	a	b	h
Aeup1GBS7880	2U	2	77.443	b	h	a	b	b	b	h	h	b	a	h	h	a	h	h	h	h	b	a	h	h	a	b	h	b	h	h	h	h	a	h	h	a	a	h	a	a	h	a	h	b	h	h	a	b	h
Aeup1GBS14542	2U	2	77.822	b	h	a	b	b	b	h	h	b	a	h	h	a	h	h	h	h	b	a	h	h	a	b	h	b	h	h	b	h	a	h	h	a	a	h	a	a	h	a	h	b	h	h	a	b	h
Aeup1GBS16566	2U	2	77.822	b	h	a	b	b	b	h	h	b	a	h	-	a	h	h	h	h	b	a	h	h	a	b	h	b	h	h	b	h	a	h	h	a	a	h	a	a	h	a	h	b	h	h	a	b	h
Aeup1GBS20322	2U	2	77.822	b	h	a	b	b	b	h	h	b	a	h	h	a	h	h	h	h	b	a	h	h	a	b	h	b	h	h	b	h	a	h	h	a	a	h	a	a	h	a	h	b	h	h	a	b	h
Aeup1GBS11388	2U	2	77.822	b	h	a	b	b	b	h	h	b	a	h	h	a	h	h	h	h	b	a	h	h	a	b	h	b	h	h	b	h	a	h	h	a	a	h	a	a	h	a	h	b	h	h	a	b	h
Aeup1GBS12477	2U	2	77.822	b	h	a	b	b	b	h	h	b	a	h	h	a	h	h	h	h	b	a	h	h	a	b	h	b	h	h	b	h	a	h	h	a	a	h	a	a	h	a	h	b	h	h	a	b	h
Aeup1GBS14193	2U	2	77.822	b	h	-	b	b	b	h	h	b	a	h	h	a	h	h	h	h	b	a	h	h	a	b	h	b	h	h	b	h	a	h	h	a	a	h	a	a	h	a	h	b	h	h	a	b	h
Aeup1GBS14385	2U	2	77.822	b	h	a	b	b	b	h	h	b	a	h	h	a	h	h	h	h	b	a	h	h	a	b	h	b	h	h	b	h	a	h	h	a	a	h	a	a	h	a	h	b	h	h	a	b	h
Aeup1GBS15732	2U	2	77.822	b	h	a	b	b	b	h	h	b	a	h	h	a	h	h	h	h	b	a	h	h	a	b	h	b	h	h	b	h	a	h	h	a	a	h	a	a	h	a	h	b	h	h	a	b	h
Aeup1GBS20208	2U	2	77.822	b	h	a	b	b	b	h	h	b	a	h	h	a	h	h	h	h	b	a	-	h	a	b	h	b	h	h	b	h	a	h	h	a	a	h	a	a	h	a	h	b	h	h	a	b	h
Aeup1GBS2239	2U	2	77.822	b	h	a	b	b	b	h	h	b	a	h	h	a	h	h	h	h	b	a	h	h	a	b	h	b	h	h	b	h	a	h	h	a	a	h	a	a	h	a	h	b	-	h	a	b	h
Aeup1GBS8716	2U	2	77.822	b	h	a	b	b	b	h	h	b	a	h	h	a	h	h	h	h	b	a	h	h	a	b	h	b	h	h	b	h	a	h	h	a	a	h	a	a	h	a	h	b	h	h	a	b	h
Aeup1GBS9086	2U	2	77.822	b	h	a	b	b	b	h	h	b	a	h	h	a	h	h	h	h	b	a	h	h	a	b	h	b	h	h	b	h	a	h	h	a	a	h	a	a	h	a	h	b	h	h	a	b	h
Aeup1GBS20491	2U	2	78.579	b	h	a	b	b	b	h	h	b	a	h	h	a	h	h	h	h	b	a	h	h	a	b	h	b	h	h	b	h	a	h	h	a	a	h	a	a	h	a	h	b	h	h	a	b	h
Aeup1GBS11997	2U	2	80.929	b	h	a	b	b	b	h	h	b	a	h	h	a	h	b	h	h	h	a	h	h	a	b	h	b	h	h	b	h	a	h	h	a	a	h	a	a	h	a	h	b	h	h	a	b	h
Aeup1GBS18885	2U	2	81.308	b	h	a	b	b	b	h	h	b	a	h	h	a	h	-	h	h	h	a	h	h	a	b	h	b	h	h	b	h	a	h	h	-	a	h	a	a	h	a	h	b	-	-	a	b	-
Aeup1GBS4678	2U	2	82.596	b	h	a	b	b	b	h	h	b	a	h	h	a	h	b	h	h	h	a	h	h	a	b	h	-	h	h	b	h	a	h	-	a	a	h	a	a	h	a	h	b	-	h	h	h	h
Aeup1GBS5535	2U	2	82.975	b	h	a	b	b	b	h	h	b	a	h	h	a	h	h	h	h	h	a	h	h	a	b	h	b	h	h	b	h	a	h	h	a	a	h	a	a	h	a	h	b	h	h	h	h	h
Aeup1GBS14198	2U	2	82.975	b	h	a	b	b	b	h	h	b	a	h	h	a	h	h	h	h	h	a	h	h	a	b	h	b	h	h	b	h	a	h	h	a	a	h	a	a	h	a	h	b	h	h	h	h	h
Aeup1GBS6234	2U	2	82.975	b	h	a	b	b	b	h	h	b	a	h	h	a	h	-	h	h	h	a	h	h	a	b	h	b	h	h	b	h	a	h	h	a	a	h	a	a	h	a	h	b	h	h	h	h	h
Aeup1GBS4426	2U	2	83.354	b	h	a	b	b	b	h	h	b	a	h	h	a	h	h	h	h	h	a	h	h	a	b	h	b	h	h	b	h	a	h	h	a	a	h	a	a	a	a	h	b	h	h	-	h	h
Aeup1GBS12427	2U	2	83.733	b	h	a	b	b	b	h	h	b	a	h	h	a	h	h	h	h	h	a	h	h	a	b	h	b	h	h	b	h	a	h	h	a	a	h	a	a	a	a	h	b	h	h	h	h	h
Aeup1GBS3963	2U	2	83.733	b	h	a	b	b	b	h	h	b	a	h	h	a	h	h	h	h	h	a	h	h	a	b	h	b	h	h	b	h	a	h	h	a	-	h	a	a	a	a	h	b	h	h	h	h	h
Aeup1GBS18716	2U	2	84.111	b	h	a	b	b	b	h	h	b	a	h	h	a	h	-	h	h	h	a	h	h	a	b	h	b	h	h	b	h	a	h	h	a	a	h	a	a	a	a	h	b	h	h	h	h	h
Aeup1GBS8236	2U	2	84.111	b	h	a	b	b	b	h	h	-	a	h	h	a	h	h	h	h	h	a	h	h	a	-	h	b	-	h	b	h	a	h	h	-	a	h	a	a	a	a	h	b	h	h	-	h	h
Aeup1GBS12932	2U	2	84.566	b	h	a	b	b	b	h	h	b	a	h	h	a	h	h	h	h	h	a	h	h	a	h	h	b	h	h	b	h	a	h	h	a	h	h	a	a	a	a	h	b	h	h	h	h	-
Aeup1GBS18301	2U	2	84.566	b	h	a	b	b	b	h	h	b	a	h	h	a	h	h	h	h	h	a	h	h	a	h	h	b	h	h	b	h	a	h	h	a	h	h	a	a	a	a	h	b	h	h	h	h	h
Aeup1GBS9925	2U	2	84.566	b	h	a	b	b	b	h	h	b	a	h	h	a	h	h	h	h	h	a	h	h	a	h	h	b	h	h	b	h	a	h	h	a	-	h	a	a	a	a	h	b	h	h	h	h	-
Aeup1GBS1215	2U	2	87.22	b	h	h	b	b	b	h	h	b	a	b	h	a	h	-	h	h	h	a	h	h	a	h	h	b	h	h	b	h	a	h	h	a	h	h	a	a	a	a	h	b	-	h	-	h	h
Aeup1GBS13075	2U	2	87.22	b	h	h	b	b	b	h	h	b	a	b	h	a	h	a	h	h	h	a	h	h	a	h	h	b	h	h	b	h	a	h	h	a	h	h	a	a	a	a	h	b	h	h	h	h	h
Aeup1GBS17604	2U	2	87.22	b	h	h	b	b	b	h	h	b	a	b	h	a	h	a	h	h	h	a	h	h	a	h	h	b	h	h	b	h	a	h	h	a	h	h	a	a	a	a	h	b	h	h	h	h	h
Aeup1GBS17967	2U	2	87.22	b	h	h	b	b	b	h	h	b	a	b	h	a	h	a	h	h	h	a	h	h	a	h	h	b	h	h	b	h	a	h	h	-	h	h	a	-	a	a	h	b	h	h	h	h	h
Aeup1GBS5324	2U	2	87.22	b	h	h	b	b	b	h	h	b	a	b	h	a	h	a	h	h	h	a	h	h	a	h	h	b	h	h	b	h	a	h	h	a	h	h	a	a	a	a	h	b	h	h	h	h	-
Aeup1GBS9178	2U	2	87.22	b	h	h	b	b	b	h	h	b	a	b	h	a	h	-	h	h	h	a	h	h	a	h	h	b	h	h	-	h	a	h	h	a	h	h	a	a	a	a	h	b	h	h	h	h	h
Aeup1GBS4106	2U	2	87.675	b	h	h	b	b	b	h	h	b	a	b	h	a	h	a	h	h	h	a	-	h	a	h	-	b	h	h	b	h	a	h	h	a	h	h	h	a	a	a	h	b	h	h	h	h	h
Aeup1GBS6983	2U	2	87.675	b	h	h	b	b	b	h	h	b	a	b	h	a	h	a	h	h	h	a	-	h	a	h	h	b	h	h	b	h	a	h	h	a	h	h	h	a	a	a	h	-	-	h	h	h	h
Aeup1GBS20680	2U	2	88.053	b	h	h	b	b	b	h	h	b	a	b	h	a	h	a	h	h	h	a	h	h	a	h	h	b	h	h	b	h	a	h	h	a	h	h	h	a	a	a	h	b	h	h	h	h	h
Aeup1GBS1142	2U	2	88.432	b	h	h	b	b	b	h	h	b	a	b	h	a	h	a	h	h	h	a	h	h	a	h	h	b	h	h	b	h	a	h	h	a	h	h	h	a	a	a	h	b	h	h	h	h	h
Aeup1GBS8391	2U	2	89.266	b	h	h	b	b	b	h	h	b	a	b	h	a	-	a	h	h	h	a	h	h	a	h	h	b	h	h	b	h	a	h	h	a	h	h	h	a	a	a	h	b	-	h	h	h	b
Aeup1GBS14922	2U	2	90.933	b	h	h	b	b	b	h	h	b	a	b	h	-	h	a	h	h	h	h	h	h	a	h	h	b	h	h	b	h	a	h	h	a	h	h	h	a	a	a	h	b	h	h	h	h	-
Aeup1GBS16910	2U	2	91.691	b	h	h	b	b	b	h	h	b	a	b	h	a	h	a	h	h	h	h	h	h	a	h	h	b	h	h	b	h	a	h	h	a	h	h	h	a	a	a	h	b	h	h	h	h	b
Aeup1GBS2109	2U	2	92.145	b	h	h	b	b	b	h	h	b	a	b	h	a	h	a	h	h	h	h	h	h	a	h	h	b	h	h	b	h	a	h	-	a	h	h	h	a	a	a	h	b	h	-	h	h	b
Aeup1GBS9405	2U	2	92.145	b	h	h	b	b	b	h	h	b	a	b	h	a	h	-	h	h	h	h	h	h	-	h	-	b	h	h	b	h	a	h	h	a	-	h	h	a	a	a	h	b	h	-	h	h	-
Aeup1GBS2874	2U	2	92.6	b	h	h	b	b	b	h	h	b	a	b	h	h	h	a	h	h	h	h	h	h	a	h	h	b	h	h	-	h	a	h	h	a	h	h	h	a	a	a	h	b	h	h	h	h	b
Aeup1GBS21605	2U	2	92.6	b	h	h	b	b	b	-	h	b	a	b	h	h	h	a	h	h	h	h	h	h	a	h	h	b	h	h	b	h	a	h	h	a	h	h	h	a	a	a	h	b	h	h	h	h	b
Aeup1GBS11453	2U	2	94.191	b	h	h	b	b	b	h	h	b	a	b	h	h	b	a	h	h	h	h	h	h	a	h	h	b	h	h	b	h	a	h	h	a	h	h	h	a	a	a	h	b	h	h	h	h	b
Aeup1GBS2667	2U	2	94.191	b	h	h	b	b	b	h	h	b	a	b	h	h	b	a	h	h	h	h	h	h	a	h	h	b	h	h	b	h	a	h	h	a	h	h	h	a	a	a	h	b	h	h	h	h	b
Aeup1GBS18894	2U	2	94.57	b	h	h	b	b	b	h	h	b	a	b	h	-	b	a	h	h	h	h	h	h	a	h	h	b	h	h	b	h	a	h	h	a	h	h	h	a	a	a	h	b	h	h	h	h	b
Aeup1GBS13266	2U	2	94.949	b	h	h	b	b	b	h	h	b	a	b	h	h	b	a	-	h	h	h	h	h	a	h	h	b	-	h	b	h	a	h	h	a	h	h	h	a	a	a	h	b	h	h	h	-	b
Aeup1GBS13901	2U	2	94.949	b	h	-	b	b	b	h	h	b	a	b	h	-	b	a	h	h	h	h	-	h	a	h	h	b	h	h	b	h	a	h	h	a	-	h	h	a	a	a	h	b	h	h	h	-	b
Aeup1GBS6092	2U	2	96.237	b	h	h	b	b	b	h	h	b	a	b	h	h	b	a	h	h	h	h	h	h	a	h	h	b	h	h	b	h	a	h	h	a	h	h	h	a	a	a	h	b	h	h	h	h	b
Aeup1GBS376	2U	2	97.373	b	h	h	b	b	b	h	h	b	a	b	h	h	b	a	h	h	h	h	h	h	a	h	h	b	h	h	b	h	a	h	h	a	h	h	b	a	a	a	h	b	h	h	h	h	b
Aeup1GBS17849	2U	2	98.131	b	h	h	b	b	b	h	h	b	-	b	h	h	b	a	h	h	h	h	h	b	a	h	h	b	h	h	b	h	a	h	-	a	h	h	b	a	a	a	h	b	h	h	h	h	b
Aeup1GBS1504	2U	2	98.51	b	h	h	b	b	b	h	h	b	a	b	h	h	b	a	h	h	h	h	h	b	a	h	h	b	h	h	-	-	a	h	h	a	h	h	b	a	a	a	h	b	h	h	h	h	b
Aeup1GBS1694	2U	2	99.343	b	h	h	b	b	b	h	h	b	a	b	h	h	b	a	h	h	h	h	h	b	h	h	h	b	h	h	b	h	a	h	h	a	h	h	b	a	a	a	h	b	h	h	h	h	b
Aeup1GBS17509	2U	2	99.722	b	h	h	b	b	b	h	h	b	a	b	h	h	b	a	h	h	h	h	h	b	h	h	h	b	h	h	b	h	a	h	h	a	h	h	h	a	a	a	h	b	h	h	h	h	b
Aeup1GBS8524	2U	2	100.48	b	h	h	b	h	b	h	h	b	a	b	h	h	b	a	h	h	h	h	-	b	h	h	h	b	h	h	b	h	a	h	h	a	h	h	h	a	a	a	h	b	h	h	h	h	b
Aeup1GBS878	2U	2	101.313	b	h	h	b	h	b	h	h	b	a	b	h	h	b	a	h	h	h	h	h	b	h	h	h	b	h	h	b	h	a	h	h	a	h	h	h	a	a	a	h	b	h	h	h	h	b
Aeup1GBS14637	2U	2	101.313	b	h	h	b	h	b	h	h	b	a	b	h	-	b	a	h	h	h	h	h	b	h	h	h	b	h	h	b	h	a	h	h	a	h	h	h	a	-	a	h	b	-	h	h	h	b
Aeup1GBS884	2U	2	101.692	b	h	h	b	h	b	h	h	b	a	b	h	h	b	a	h	h	h	h	h	b	h	h	h	b	h	h	b	h	a	h	h	a	h	h	-	a	a	a	h	b	h	h	h	h	b
Aeup1GBS10231	2U	2	103.663	b	h	h	h	h	b	h	h	b	a	b	h	h	b	a	h	h	h	h	h	b	h	h	h	b	h	h	b	h	a	h	h	a	h	h	h	a	a	a	h	b	-	h	h	h	b
Aeup1GBS82	2U	2	104.041	b	h	h	h	h	b	h	h	b	a	b	-	-	b	a	h	h	h	h	-	b	h	h	h	b	h	h	b	h	a	h	h	-	-	h	h	a	a	a	h	b	h	h	-	h	b
Aeup1GBS18938	2U	2	104.42	b	h	h	h	h	b	h	h	b	a	b	h	h	b	a	h	h	h	h	h	b	h	h	h	b	h	h	b	h	a	h	h	-	h	h	-	a	a	a	h	b	h	h	h	h	b
Aeup1GBS2337	2U	2	104.42	b	h	h	h	h	b	h	h	b	a	b	h	h	b	a	h	h	h	h	h	b	h	h	h	b	h	h	b	h	a	h	h	a	h	h	h	a	a	a	h	b	h	h	h	h	b
Aeup1GBS16864	2U	2	104.799	b	h	h	h	h	b	h	h	b	a	b	h	h	b	a	h	h	h	h	h	b	h	h	h	b	h	h	b	h	a	h	h	a	h	h	h	a	a	a	h	b	h	h	h	h	b
Aeup1GBS573	2U	2	106.011	b	h	h	h	h	b	h	h	b	a	b	h	h	b	a	h	h	h	h	h	b	h	h	h	b	h	h	b	h	a	h	h	a	b	h	h	a	a	a	h	b	h	h	b	h	b
Aeup1GBS13316	2U	2	106.39	b	h	h	h	h	b	h	h	b	a	b	h	h	b	a	h	h	h	h	h	b	h	h	h	b	h	h	b	h	a	h	h	a	b	h	h	a	a	a	h	b	h	h	b	h	b
Aeup1GBS5228	2U	2	106.39	b	h	h	h	-	b	h	h	b	a	b	h	-	b	a	h	h	h	h	h	b	h	h	h	b	h	h	b	-	a	h	h	-	b	h	h	a	a	a	h	-	h	h	b	h	b
Aeup1GBS13283	2U	2	106.769	b	h	h	h	h	b	h	h	b	a	b	h	h	b	a	h	h	h	h	h	b	h	h	h	b	h	h	b	h	a	h	h	a	b	h	h	a	a	a	h	b	h	h	b	h	b
Aeup1GBS2024	2U	2	107.602	-	h	h	h	h	b	h	h	b	a	b	h	h	b	a	h	h	h	h	h	b	h	h	h	b	h	h	b	h	a	h	h	a	b	h	h	a	a	a	h	b	h	h	b	h	b
Aeup1GBS19625	2U	2	107.602	b	h	h	h	h	b	h	h	b	a	b	h	h	b	a	h	h	h	h	h	b	h	h	h	b	h	h	b	h	a	h	h	a	b	h	h	a	a	a	h	b	h	h	b	h	b
Aeup1GBS5577	2U	2	107.981	b	h	h	h	h	b	h	h	b	a	b	h	h	b	a	h	h	h	h	h	b	-	h	h	b	h	h	b	h	a	h	h	a	b	h	h	a	a	a	h	b	h	a	b	h	b
Aeup1GBS254	2U	2	109.194	h	h	h	h	h	b	h	h	b	a	b	h	h	b	a	b	h	h	h	h	b	h	h	h	b	h	h	b	h	a	h	b	a	b	h	h	a	a	a	h	b	h	a	b	h	b
Aeup1GBS20637	2U	2	109.951	h	h	h	h	h	b	h	-	b	a	b	h	h	b	a	b	h	h	h	h	b	h	h	h	b	b	h	b	h	a	h	b	a	b	h	h	a	a	a	h	b	h	a	b	h	b
Aeup1GBS20646	2U	2	112.453	h	h	h	h	h	h	h	h	b	a	b	h	h	b	-	b	h	h	h	-	b	h	h	h	b	b	h	b	h	a	h	b	a	b	h	h	a	a	a	h	b	h	a	b	h	b
Aeup1GBS1471	2U	2	115.411	h	h	h	h	h	h	h	b	b	a	b	h	h	b	a	b	h	h	h	h	b	h	h	h	b	b	h	h	h	a	h	b	a	b	h	h	a	a	a	h	b	h	a	b	h	b
Aeup1GBS17067	2U	2	116.245	h	h	h	h	h	h	h	b	b	a	b	h	h	b	a	b	h	h	h	h	b	h	h	h	b	b	h	h	h	a	h	b	a	b	h	h	a	a	a	h	b	h	a	b	h	b
Aeup1GBS18180	2U	2	116.245	h	h	h	h	h	h	h	b	b	a	b	h	h	b	a	b	h	h	h	h	b	h	h	h	b	b	h	h	h	a	h	b	a	b	h	h	a	a	a	h	b	h	a	b	h	b
Aeup1GBS6114	2U	2	116.245	h	h	h	h	h	h	h	b	b	a	b	h	h	b	a	b	h	h	h	h	b	h	h	h	b	b	h	h	h	a	h	b	a	b	h	h	a	a	a	h	b	h	a	b	h	b
Aeup1GBS6467	2U	2	116.245	h	h	h	h	h	h	h	-	b	a	b	h	h	b	-	b	h	h	h	h	b	h	h	h	b	b	h	h	h	a	h	b	a	b	h	h	a	a	a	h	b	h	a	b	h	b
Aeup1GBS14046	2U	2	116.623	h	h	h	h	h	h	h	b	b	a	b	h	h	b	a	b	h	h	h	h	b	h	h	h	b	h	h	h	h	a	h	b	a	b	h	h	a	a	a	h	b	h	a	b	h	b
Aeup1GBS21408	2U	2	116.623	h	h	h	h	h	h	h	b	b	a	b	h	h	b	a	b	h	h	h	h	b	h	h	h	b	h	h	h	h	a	h	b	a	b	h	h	a	a	a	h	b	h	a	b	h	b
Aeup1GBS5956	2U	2	118.822	h	h	h	h	h	h	h	b	b	a	b	-	-	b	a	b	-	h	h	h	b	h	h	-	b	-	h	h	h	a	h	b	a	b	h	h	a	a	a	-	b	h	a	b	h	b
Aeup1GBS2057	3U	5	0	a	h	b	h	b	a	b	b	h	a	b	h	a	h	-	a	h	h	h	b	h	h	b	h	b	h	h	a	a	a	a	b	-	a	b	h	a	a	h	b	h	h	h	-	b	h
Aeup1GBS9635	3U	5	1.743	a	h	b	h	-	a	b	b	h	a	b	h	a	h	-	a	h	h	h	b	b	h	b	h	b	h	h	a	h	a	a	b	b	a	b	h	a	a	h	b	-	h	h	h	b	-
Aeup1GBS17486	3U	5	3.41	a	-	b	h	b	a	b	b	h	a	b	h	a	h	h	a	h	h	h	b	b	h	b	b	b	h	b	a	h	a	a	b	-	a	h	h	a	a	h	b	h	h	-	h	b	h
Aeup1GBS4737	3U	5	3.41	a	h	b	h	b	a	b	b	h	a	b	h	a	h	h	a	h	h	h	b	b	h	b	b	b	h	b	a	h	a	a	b	b	a	h	h	a	a	h	b	-	h	h	h	b	h
Aeup1GBS15943	3U	5	5.457	a	h	b	h	b	a	b	b	h	a	b	h	a	h	h	a	h	h	h	-	b	h	b	b	b	h	b	a	h	a	a	b	b	a	h	h	a	a	h	b	h	h	h	h	b	h
Aeup1GBS9409	3U	5	6.29	a	h	-	h	b	a	b	b	h	a	b	h	a	h	h	-	h	h	h	b	b	h	b	b	b	h	b	-	h	a	a	b	-	a	h	h	a	a	h	b	h	h	-	h	b	-
Aeup1GBS14998	3U	5	6.745	a	h	b	h	b	a	b	b	h	a	b	h	h	h	h	a	h	h	h	b	b	h	b	b	b	h	b	a	h	a	a	b	-	a	h	h	a	a	h	b	-	-	h	h	b	a
Aeup1GBS1663	3U	5	7.2	a	h	b	h	b	a	b	b	h	a	b	h	h	h	h	a	h	h	h	b	b	-	b	b	b	h	b	a	h	a	a	b	b	a	h	h	a	a	h	b	h	-	-	-	b	a
Aeup1GBS1960	3U	5	8.033	a	h	b	h	b	a	b	b	h	a	b	h	h	h	h	a	h	h	h	b	b	h	b	b	b	h	b	a	h	a	a	b	b	a	h	h	a	a	b	b	h	h	h	h	b	h
Aeup1GBS19607	3U	5	8.412	a	h	h	h	b	a	b	b	h	a	b	h	h	h	h	a	h	h	h	b	b	h	b	b	b	h	b	a	h	a	a	b	b	a	h	h	a	a	b	b	h	h	h	h	b	h
Aeup1GBS15886	3U	5	8.791	a	h	h	h	b	a	b	b	h	a	b	h	-	h	-	a	h	h	h	b	b	h	b	b	b	h	b	a	h	a	a	b	b	a	h	h	a	a	b	b	h	h	h	h	b	h
Aeup1GBS10686	3U	5	8.791	a	h	h	-	b	a	b	b	h	a	b	h	-	h	h	a	h	h	h	b	b	h	b	b	b	h	b	a	h	a	a	b	b	a	h	h	a	a	b	b	h	h	h	h	b	h
Aeup1GBS12738	3U	5	8.791	a	h	h	h	b	a	b	b	h	a	b	h	h	h	-	a	h	h	h	b	b	-	b	b	b	h	b	a	h	a	a	b	b	a	h	h	a	a	b	b	h	h	h	h	-	-
Aeup1GBS20908	3U	5	8.791	a	h	h	h	b	a	b	b	h	a	b	h	h	h	-	a	h	-	h	b	b	h	b	b	b	h	b	a	h	a	a	b	-	a	h	h	a	a	b	b	h	h	h	h	b	h
Aeup1GBS20970	3U	5	8.791	a	h	h	h	b	a	b	b	h	a	b	h	h	h	h	a	h	h	h	b	b	h	b	b	b	h	b	a	h	a	a	b	b	a	h	h	a	a	b	b	h	h	h	h	b	-
Aeup1GBS8671	3U	5	8.791	a	h	h	h	b	-	b	b	h	a	b	h	h	h	h	a	h	h	h	b	b	h	b	b	b	h	b	a	h	a	a	b	b	a	h	h	a	a	b	b	h	h	h	h	b	-
Aeup1GBS20982	3U	5	9.169	a	h	h	h	b	a	b	b	h	a	-	h	h	h	h	a	h	h	h	b	b	h	b	b	b	h	h	a	h	a	a	b	b	a	h	h	a	a	b	b	h	h	h	h	b	h
Aeup1GBS15540	3U	5	9.927	a	h	h	h	b	a	b	-	h	a	b	h	h	h	h	a	h	h	h	b	-	h	b	b	b	h	h	a	h	a	a	b	b	a	h	a	a	a	b	b	-	b	h	h	b	h
Aeup1GBS6966	3U	5	10.306	a	h	h	h	b	a	b	b	h	a	b	h	h	h	a	a	h	h	h	b	b	h	b	b	b	h	-	a	h	a	a	b	b	a	h	a	a	a	b	b	h	b	h	h	b	h
Aeup1GBS6900	3U	5	13.036	a	h	h	h	b	a	b	b	h	h	b	h	h	h	a	a	h	h	h	b	b	h	b	b	b	h	-	a	h	a	a	b	b	a	h	a	a	a	b	b	h	b	h	h	b	h
Aeup1GBS17345	3U	5	13.036	a	h	h	h	b	a	b	b	h	h	b	h	h	h	a	a	h	h	h	b	b	h	b	b	b	h	h	a	h	a	a	b	b	a	h	a	a	a	b	b	h	b	h	h	b	h
Aeup1GBS18463	3U	5	13.415	a	h	h	h	b	a	b	b	h	h	b	h	h	h	a	h	h	h	h	b	b	h	b	b	b	h	h	a	h	a	a	b	b	a	h	a	a	a	b	b	h	b	h	h	b	h
Aeup1GBS1532	3U	5	14.172	a	h	h	h	b	a	b	b	h	h	b	h	h	h	a	h	h	h	h	b	h	h	b	b	b	h	h	-	h	a	a	h	b	a	h	a	a	a	b	b	h	b	h	h	b	h
Aeup1GBS3003	3U	5	14.93	a	h	h	h	b	a	b	b	h	h	b	h	h	h	a	h	h	h	a	b	h	h	b	b	b	h	b	a	h	a	a	h	b	a	h	a	a	a	b	b	h	b	h	h	b	h
Aeup1GBS4093	3U	5	15.309	a	h	h	h	b	a	b	b	h	h	b	h	h	h	a	h	h	h	a	b	h	h	b	b	b	h	b	-	h	a	a	h	b	a	h	a	a	a	b	b	h	b	h	h	b	b
Aeup1GBS13866	3U	5	15.309	a	h	h	h	b	a	b	b	h	h	b	h	h	h	a	h	h	h	a	b	h	h	b	b	b	h	b	a	h	a	a	-	b	a	h	a	a	a	b	b	h	b	h	h	b	b
Aeup1GBS9165	3U	5	15.763	a	h	h	h	b	a	b	b	-	-	b	h	-	h	a	h	h	h	a	b	h	h	b	b	b	h	b	a	h	a	a	h	b	a	h	a	a	a	b	b	-	b	h	h	b	b
Aeup1GBS15007	3U	5	16.218	a	h	h	h	b	a	b	b	h	h	b	h	-	h	a	h	h	h	a	b	h	h	b	b	b	h	b	a	h	a	a	h	b	a	h	a	a	a	b	b	h	b	-	h	b	h
Aeup1GBS19410	3U	5	16.218	a	h	h	h	b	a	b	b	h	h	b	h	-	h	a	h	h	h	a	b	h	h	b	b	-	h	b	a	h	a	a	h	b	a	h	a	a	a	b	b	h	b	h	h	b	h
Aeup1GBS749	3U	5	16.975	a	h	h	h	b	a	b	b	h	h	b	h	h	h	a	h	h	h	a	b	h	h	-	b	b	h	b	a	h	a	a	h	b	a	h	a	a	a	b	b	h	b	h	h	b	h
Aeup1GBS16333	3U	5	16.975	a	h	h	h	b	a	b	b	h	h	b	h	h	h	a	h	h	h	a	b	h	h	b	b	b	h	b	a	h	a	a	h	b	a	h	a	a	a	b	b	h	b	h	h	b	h
Aeup1GBS16384	3U	5	16.975	a	h	h	h	b	a	b	b	h	h	b	h	h	h	a	h	h	h	a	b	h	h	b	b	b	h	b	a	h	a	a	h	b	-	h	a	a	a	b	b	h	b	h	h	b	h
Aeup1GBS1097	3U	5	17.733	a	h	h	h	b	a	b	b	h	h	b	h	h	h	a	h	h	h	a	b	h	h	b	b	b	h	b	h	h	a	a	h	b	a	h	a	a	a	b	b	h	b	h	h	b	h
Aeup1GBS12569	3U	5	17.733	a	h	h	h	b	a	b	b	h	h	b	h	h	h	a	h	h	h	a	b	h	h	b	b	b	h	b	h	h	a	a	h	b	a	h	-	a	a	b	b	h	b	h	h	b	h
Aeup1GBS17711	3U	5	17.733	a	h	h	h	b	a	b	b	h	h	b	h	h	h	a	h	h	h	a	b	h	h	b	b	b	h	b	h	h	a	a	h	b	a	h	a	a	a	b	b	h	b	h	h	b	h
Aeup1GBS2784	3U	5	17.733	a	h	h	h	b	a	b	b	h	h	b	h	h	h	a	h	h	h	a	b	h	h	b	b	b	h	b	h	h	a	a	h	b	a	h	a	a	a	b	b	h	b	h	h	b	h
Aeup1GBS3543	3U	5	18.112	-	h	h	h	b	a	b	b	h	h	b	h	h	h	a	h	h	h	a	b	h	h	b	b	b	h	b	a	h	a	a	h	b	a	h	a	a	a	b	b	h	b	h	h	b	h
Aeup1GBS128	3U	5	18.112	a	h	h	h	b	a	b	b	h	h	b	h	h	h	a	h	h	h	a	b	h	h	b	b	b	h	b	a	h	a	a	h	b	a	h	a	a	a	b	b	h	b	h	h	b	h
Aeup1GBS3042	3U	5	18.112	a	h	h	h	b	a	b	b	h	h	b	h	h	h	a	h	h	h	a	b	h	h	b	b	b	h	b	a	h	a	a	h	b	a	h	a	a	a	b	b	h	b	h	h	b	h
Aeup1GBS4945	3U	5	18.112	a	h	h	h	b	a	b	b	h	h	b	h	h	h	a	h	h	h	a	b	h	h	b	b	b	h	b	a	h	a	a	h	b	a	h	a	a	a	b	b	h	b	h	h	b	h
Aeup1GBS11885	3U	5	18.112	a	h	h	h	b	a	b	b	h	h	b	h	h	h	a	h	h	h	a	b	h	h	b	b	b	h	b	a	h	a	a	h	b	a	h	a	a	a	b	b	h	b	h	h	b	h
Aeup1GBS15659	3U	5	18.112	a	h	h	h	b	a	b	b	h	h	b	h	h	h	a	h	h	h	a	b	h	h	b	b	b	h	b	a	h	a	a	h	b	a	h	-	a	a	b	b	h	b	h	h	b	h
Aeup1GBS188	3U	5	18.112	a	h	h	h	b	a	b	-	h	h	b	h	h	h	a	h	h	h	a	b	h	h	-	b	b	h	b	a	h	a	a	h	b	a	h	a	a	a	b	b	h	b	h	h	b	h
Aeup1GBS383	3U	5	18.491	a	h	h	h	b	a	b	b	h	h	b	h	h	h	a	h	h	h	a	b	h	h	b	b	b	h	b	a	h	a	a	h	b	a	h	a	a	a	b	b	h	b	h	h	b	h
Aeup1GBS503	3U	5	18.491	a	h	h	h	b	a	b	b	h	h	b	h	h	h	a	h	h	h	a	b	h	h	b	b	b	h	b	a	h	a	a	h	b	a	h	a	a	a	b	b	h	b	h	-	b	h
Aeup1GBS13879	3U	5	18.491	a	h	h	h	b	a	b	b	h	h	b	h	h	h	a	h	h	h	a	b	h	-	b	b	b	h	b	a	h	a	a	h	b	a	h	a	a	a	b	b	h	b	h	h	b	h
Aeup1GBS14204	3U	5	18.869	a	h	h	h	b	a	b	b	h	h	b	h	-	h	a	h	h	h	a	b	h	h	b	b	b	h	b	a	h	a	a	h	b	a	h	a	a	a	b	b	h	b	h	h	b	h
Aeup1GBS6575	3U	5	18.869	a	h	h	h	b	a	b	b	h	h	b	h	h	h	a	h	h	h	a	b	h	h	b	b	b	h	b	a	h	a	a	h	b	a	h	a	a	a	b	b	h	b	h	h	b	h
Aeup1GBS5410	3U	5	19.279	a	h	h	h	b	a	b	b	h	h	b	h	h	h	a	h	h	h	a	b	h	h	b	b	b	h	-	a	h	a	a	h	b	a	h	a	a	a	b	b	h	b	h	h	b	-
Aeup1GBS19639	3U	5	19.658	a	h	h	h	b	a	b	b	h	h	b	h	h	h	a	h	h	h	a	b	h	h	b	b	b	h	h	a	h	a	a	h	b	a	h	a	-	a	b	b	h	b	h	h	b	h
Aeup1GBS6731	3U	5	19.658	a	h	h	h	b	a	b	b	h	h	b	h	h	h	a	h	h	h	a	b	h	h	b	b	b	h	h	a	h	a	a	h	b	a	h	a	a	a	b	b	h	b	h	h	b	h
Aeup1GBS8480	3U	5	19.658	a	h	h	h	b	a	b	b	h	h	b	h	h	h	a	h	h	h	a	b	h	h	b	b	b	h	h	a	h	a	a	h	b	a	h	a	a	a	b	b	h	b	h	h	b	h
Aeup1GBS12294	3U	5	20.037	a	h	h	h	b	a	b	b	h	h	b	h	h	h	a	h	h	h	a	b	h	h	b	b	b	h	h	a	h	a	a	h	b	a	h	a	a	a	b	b	h	b	h	h	b	h
Aeup1GBS7731	3U	5	20.037	a	h	h	h	b	a	b	b	h	h	b	h	h	h	a	h	h	h	a	b	h	h	b	b	b	h	h	a	h	a	a	h	b	a	h	a	a	a	b	b	h	b	h	h	b	-
Aeup1GBS5927	3U	5	20.416	a	h	h	h	b	a	b	b	h	h	b	h	h	h	a	h	h	h	a	b	h	h	b	b	b	h	b	a	h	a	a	h	b	a	h	a	a	a	b	b	h	b	h	h	b	h
Aeup1GBS17883	3U	5	20.794	a	h	h	h	b	a	b	b	h	h	b	h	h	h	a	h	h	h	a	b	h	h	b	b	b	h	b	a	h	a	a	h	b	a	h	a	a	a	b	b	-	b	h	h	b	h
Aeup1GBS13872	3U	5	21.173	a	h	h	h	b	a	b	b	h	h	b	h	h	h	a	h	h	h	a	b	h	h	b	b	b	h	b	a	h	a	a	h	b	a	h	a	a	a	b	b	h	b	h	h	b	h
Aeup1GBS13994	3U	5	21.173	a	h	h	h	b	a	b	b	h	h	b	h	h	h	a	h	h	h	a	b	h	h	b	b	b	h	b	a	h	a	a	h	b	a	h	a	a	a	b	b	h	b	h	h	b	h
Aeup1GBS16512	3U	5	21.173	a	h	h	h	b	a	b	b	h	h	b	h	h	h	a	h	h	h	a	b	h	h	b	b	b	h	b	a	h	a	a	h	b	a	h	a	a	a	b	b	-	b	h	-	b	h
Aeup1GBS2825	3U	5	21.173	a	h	h	h	b	a	b	b	h	h	b	h	h	h	a	h	h	h	a	b	h	h	b	b	b	h	b	a	h	a	a	h	b	a	h	a	a	a	b	b	h	b	h	-	b	h
Aeup1GBS10607	3U	5	21.552	a	h	h	h	b	a	b	b	h	h	b	h	h	h	a	h	h	h	a	b	h	h	b	b	b	h	b	-	h	a	a	h	b	a	h	a	a	a	b	b	-	b	h	-	b	h
Aeup1GBS8115	3U	5	21.552	a	h	h	h	b	a	b	b	h	h	b	h	h	h	a	h	h	h	a	b	h	h	b	b	b	h	b	a	h	a	a	h	b	a	h	a	a	a	b	b	h	b	-	h	b	h
Aeup1GBS19819	3U	5	22.007	a	h	h	h	b	a	b	b	h	h	b	h	-	h	a	h	h	h	a	b	h	h	b	b	b	h	b	a	h	a	a	h	b	a	h	a	a	a	b	b	h	b	h	-	b	h
Aeup1GBS11816	3U	5	22.84	a	h	h	h	b	a	b	b	-	h	b	h	a	h	a	h	h	h	a	b	h	h	b	b	b	-	b	a	h	a	a	h	b	a	h	a	a	a	b	b	h	b	h	h	b	h
Aeup1GBS1200	3U	5	22.84	a	h	h	h	b	a	b	b	h	h	b	h	a	h	a	h	h	h	a	b	h	h	b	b	b	h	b	a	h	a	a	h	-	a	h	a	a	a	b	b	h	b	-	-	b	h
Aeup1GBS14358	3U	5	22.84	a	h	h	h	b	a	b	b	h	h	b	h	a	h	a	h	h	h	a	b	h	h	b	b	b	h	b	a	h	a	a	h	b	a	h	a	a	a	b	b	h	b	h	h	b	h
Aeup1GBS2022	3U	5	22.84	a	h	h	h	b	a	b	b	h	h	b	h	a	h	-	h	h	h	a	b	h	h	b	b	b	h	b	-	h	a	a	h	b	a	h	a	a	a	b	b	h	b	-	-	b	h
Aeup1GBS5550	3U	5	22.84	a	h	h	h	b	a	b	b	h	-	b	h	a	h	a	h	h	h	a	b	h	-	b	b	b	-	b	a	h	a	a	-	b	a	h	a	a	a	b	b	-	b	h	h	b	h
Aeup1GBS11906	3U	5	22.84	a	h	h	h	b	a	b	b	h	h	b	h	a	h	a	h	h	h	a	b	h	h	b	b	b	h	b	a	h	a	a	h	b	a	h	a	a	a	b	b	h	b	h	h	b	h
Aeup1GBS9461	3U	5	23.219	a	h	h	h	b	a	b	b	h	h	b	h	a	h	a	h	h	h	a	b	h	h	b	b	b	h	b	a	h	a	a	h	b	a	h	a	a	a	b	b	h	b	h	h	b	h
Aeup1GBS18222	3U	5	23.598	a	h	h	h	b	a	b	b	h	h	b	h	h	h	a	h	h	h	a	b	h	h	b	b	b	h	b	a	h	a	a	h	b	a	h	a	a	a	b	b	h	b	h	h	b	h
Aeup1GBS12146	3U	5	23.598	a	h	h	h	b	a	b	b	h	-	b	h	h	h	a	h	h	h	-	b	h	h	b	b	b	h	b	a	h	a	a	h	b	a	h	a	a	a	b	b	h	b	h	h	b	h
Aeup1GBS2242	3U	5	23.976	a	h	h	h	b	a	b	b	h	h	b	h	h	h	a	h	h	h	a	b	h	h	b	b	b	h	b	a	h	a	a	h	b	a	h	a	a	a	b	b	h	b	h	h	b	-
Aeup1GBS7658	3U	5	23.976	a	h	h	h	b	a	b	b	-	-	b	h	h	h	a	h	h	h	a	b	h	h	b	b	b	h	b	-	h	a	a	h	b	a	h	a	a	a	b	b	h	b	h	h	b	h
Aeup1GBS13499	3U	5	24.355	a	h	h	h	b	a	b	b	h	h	b	h	-	h	a	h	h	h	a	b	h	h	b	b	b	h	b	a	h	a	a	h	b	a	h	a	a	a	b	b	a	-	h	-	b	h
Aeup1GBS13062	3U	5	25.189	a	h	h	h	b	a	b	b	h	h	b	h	-	h	a	h	h	h	a	b	h	h	b	b	b	h	b	-	h	a	a	h	-	a	h	a	a	a	b	b	a	b	h	h	b	h
Aeup1GBS18184	3U	5	25.189	a	h	h	h	b	a	b	b	h	h	b	h	h	h	a	h	h	h	a	b	h	-	b	b	b	h	b	-	h	a	a	h	b	a	h	a	a	a	b	b	a	b	h	h	b	h
Aeup1GBS21711	3U	5	25.783	a	h	h	h	b	a	b	b	h	h	b	h	a	h	a	h	h	h	a	b	h	h	b	b	b	h	b	a	h	a	a	h	b	a	h	-	a	-	b	b	h	b	-	-	b	h
Aeup1GBS5189	3U	5	25.783	a	-	h	h	b	a	b	b	h	-	b	h	a	h	a	h	h	h	a	b	h	h	b	b	b	h	b	a	h	a	a	h	b	a	h	a	a	a	b	b	-	b	h	h	b	h
Aeup1GBS21598	3U	5	25.783	a	h	h	h	b	a	b	b	h	h	b	h	a	h	a	h	h	h	a	b	-	-	b	-	b	h	b	a	h	a	a	h	b	a	h	a	a	a	b	b	h	b	h	-	b	-
Aeup1GBS4334	3U	5	25.783	a	-	h	h	b	a	b	b	h	h	b	h	a	h	a	h	h	h	a	b	h	h	b	b	b	h	b	a	h	a	a	h	b	a	h	a	a	-	b	b	h	b	h	h	b	-
Aeup1GBS19875	3U	5	26.237	a	h	h	h	b	a	b	b	h	h	b	h	h	h	a	h	h	h	a	b	h	h	b	b	b	h	b	a	h	a	a	h	b	a	h	a	a	a	b	b	h	b	h	h	b	h
Aeup1GBS14053	3U	5	26.237	a	h	h	h	b	a	b	b	h	h	b	h	h	h	a	h	h	h	a	b	h	h	b	b	b	h	b	a	h	a	a	h	b	a	h	a	a	a	b	b	h	b	h	h	b	h
Aeup1GBS14201	3U	5	26.237	a	h	h	h	b	a	b	b	h	h	b	h	h	h	a	h	h	h	a	b	h	h	b	b	b	h	b	a	h	-	a	h	b	a	h	a	a	a	b	b	h	b	h	h	b	h
Aeup1GBS17131	3U	5	26.237	a	h	h	h	b	a	b	b	h	-	b	h	h	h	a	h	h	h	a	b	h	h	b	b	b	h	b	a	h	a	a	h	-	a	h	a	a	a	b	b	h	b	h	h	b	h
Aeup1GBS3299	3U	5	26.237	a	h	h	h	b	-	b	b	h	h	b	h	h	h	a	h	h	h	a	b	h	h	b	b	b	h	b	a	h	a	a	h	b	a	h	a	a	a	b	b	h	b	h	h	b	h
Aeup1GBS5033	3U	5	26.616	a	h	h	h	b	a	b	b	h	h	b	h	h	h	a	-	h	h	a	b	h	h	b	b	b	h	b	a	h	a	a	h	b	a	h	a	a	a	b	b	h	b	h	h	b	h
Aeup1GBS20533	3U	5	26.616	a	h	h	h	b	a	b	b	h	h	-	h	h	h	a	h	h	h	a	b	h	h	b	b	b	h	b	a	h	a	a	h	b	a	h	a	a	a	b	b	h	b	h	h	b	h
Aeup1GBS18116	3U	5	27.449	a	h	h	h	b	a	b	b	h	h	b	h	h	h	a	h	h	h	a	b	h	h	b	b	b	h	b	a	h	a	a	h	b	a	h	a	a	a	b	b	h	b	h	h	b	h
Aeup1GBS21250	3U	5	27.449	a	h	h	h	b	a	b	b	h	h	b	h	h	h	a	h	h	h	a	b	h	h	b	b	b	h	b	a	h	a	a	h	b	a	h	a	a	a	b	b	h	b	h	h	b	h
Aeup1GBS4679	3U	5	27.449	a	h	h	h	-	a	b	b	h	h	b	h	h	h	a	h	h	h	a	b	h	-	b	b	b	h	b	a	h	a	a	h	b	a	h	a	a	a	b	b	h	b	h	h	b	h
Aeup1GBS5006	3U	5	27.449	a	h	h	h	b	a	b	b	h	h	b	h	h	h	a	h	h	h	a	b	h	h	b	b	b	h	b	a	h	a	a	h	b	a	h	a	a	a	b	b	h	b	-	h	b	h
Aeup1GBS1230	3U	5	27.904	a	-	h	h	b	a	b	b	h	h	b	h	-	h	a	h	h	h	a	b	h	h	b	b	b	h	b	a	h	a	a	h	b	a	h	a	a	a	b	b	-	b	h	h	-	h
Aeup1GBS9595	3U	5	27.904	a	h	h	h	b	a	b	b	h	h	b	-	-	h	a	h	h	h	a	b	h	h	b	b	b	h	b	a	h	a	a	h	b	a	h	a	a	a	b	b	h	b	h	h	b	h
Aeup1GBS19761	3U	5	27.904	a	h	h	h	b	a	b	b	h	h	b	h	-	h	a	h	h	h	a	b	h	h	b	b	b	h	b	a	h	a	a	h	b	a	h	a	a	a	b	b	h	b	h	-	b	-
Aeup1GBS2178	3U	5	27.904	a	h	h	h	b	a	b	b	h	h	b	h	h	h	a	h	h	h	a	b	h	h	b	b	b	h	b	a	h	a	a	h	b	a	h	a	a	a	b	b	h	b	-	h	b	-
Aeup1GBS3537	3U	5	27.904	a	h	h	h	b	a	b	b	h	h	b	h	-	h	a	h	h	h	a	b	h	-	b	b	b	h	b	a	h	a	a	h	-	a	h	a	a	-	b	b	-	b	h	-	b	h
Aeup1GBS16802	3U	5	29.192	a	h	h	b	b	a	b	b	h	h	b	h	h	h	a	h	h	h	a	b	h	h	b	b	b	h	b	a	h	a	a	h	b	a	h	a	a	a	b	b	h	b	h	h	b	h
Aeup1GBS4824	3U	5	29.192	a	h	h	b	b	a	b	b	h	h	b	h	-	h	a	h	h	h	a	b	h	h	b	b	b	h	b	a	h	a	a	h	b	a	h	a	a	a	b	b	h	b	h	h	b	h
Aeup1GBS12517	3U	5	29.192	a	h	h	b	b	a	b	b	h	h	b	h	-	-	a	h	h	h	a	b	h	h	b	b	b	h	b	a	h	a	a	h	b	-	h	a	a	a	b	b	h	b	-	h	b	-
Aeup1GBS2110	3U	5	29.647	a	h	h	b	b	a	b	b	h	h	b	h	h	h	a	h	h	h	a	b	h	h	b	b	b	h	b	a	h	a	a	h	b	a	h	a	a	a	b	b	-	b	h	h	b	h
Aeup1GBS6186	3U	5	29.647	a	h	h	b	b	a	b	b	h	h	b	h	h	h	a	h	h	h	a	b	h	h	b	b	b	h	b	a	h	a	a	h	b	a	h	a	a	a	b	b	-	b	-	h	b	h
Aeup1GBS16506	3U	5	31.314	h	h	h	b	b	a	h	b	h	h	b	h	h	h	a	h	h	h	a	b	h	h	b	b	b	h	b	a	h	a	a	h	b	a	h	a	a	a	b	b	h	b	h	-	b	h
Aeup1GBS1356	3U	5	31.314	h	h	h	b	b	a	h	b	h	h	b	h	h	h	a	h	h	h	a	b	h	h	-	b	b	h	b	-	h	a	a	h	b	a	h	a	a	a	b	b	h	b	h	h	b	h
Aeup1GBS14519	3U	5	31.693	h	h	h	b	b	a	h	b	h	h	b	h	h	h	a	h	h	h	a	b	h	h	b	b	b	h	b	a	h	a	a	h	-	a	h	a	a	a	b	b	h	b	h	h	b	h
Aeup1GBS14641	3U	5	32.071	h	h	h	b	b	a	h	b	h	h	h	h	h	h	a	h	h	h	a	b	h	h	b	b	b	h	b	a	h	a	a	h	b	a	h	a	a	a	b	b	h	b	h	h	b	h
Aeup1GBS13946	3U	5	32.45	h	h	h	b	b	a	h	b	h	h	h	h	h	h	a	h	h	h	a	b	h	h	b	b	b	h	b	a	h	a	a	h	b	a	h	a	a	a	b	b	h	b	h	h	b	h
Aeup1GBS12546	3U	5	32.829	h	h	h	b	b	a	h	b	h	h	h	h	h	h	a	h	h	h	a	b	h	-	b	b	b	h	b	a	h	a	a	h	b	a	h	a	a	a	b	b	h	b	h	h	b	-
Aeup1GBS13767	3U	5	32.829	h	h	h	b	b	a	h	b	h	-	h	h	-	h	a	h	h	h	a	b	h	h	b	b	b	h	b	a	h	a	a	h	b	a	h	a	a	a	b	b	h	b	h	h	b	h
Aeup1GBS2385	3U	5	32.829	h	h	h	b	b	a	h	b	h	h	h	h	h	h	a	h	h	h	a	b	h	h	b	b	b	h	b	a	h	a	a	h	b	a	h	a	a	a	b	b	-	b	h	h	b	h
Aeup1GBS19227	3U	5	33.208	h	h	h	b	b	a	h	b	h	h	h	h	h	h	a	h	h	h	h	b	h	h	b	b	b	h	b	a	h	a	a	h	b	a	h	a	a	a	b	b	h	b	h	h	b	h
Aeup1GBS4599	3U	5	33.208	h	h	h	b	b	a	h	b	h	h	h	h	-	h	a	h	h	h	h	b	h	-	b	b	b	h	b	a	h	a	a	h	b	a	-	a	a	a	b	b	h	b	h	h	b	h
Aeup1GBS3061	3U	5	33.208	h	h	h	b	b	a	h	b	h	h	h	h	-	h	a	h	h	h	-	b	h	h	b	b	b	h	b	a	h	a	a	h	b	a	h	a	a	a	b	b	h	b	h	h	b	h
Aeup1GBS1478	3U	5	33.587	h	h	h	h	b	a	h	b	h	h	h	h	h	h	a	h	h	h	h	b	h	h	b	b	b	h	b	a	h	a	a	h	b	a	h	a	a	a	b	b	h	b	h	h	b	h
Aeup1GBS15280	3U	5	33.587	h	h	h	h	b	a	h	b	h	h	h	h	h	h	a	h	h	h	h	b	h	h	b	b	b	h	b	a	h	a	a	h	-	a	h	a	a	a	b	b	h	b	h	h	b	-
Aeup1GBS2608	3U	5	33.587	h	h	h	h	b	a	h	b	h	h	h	h	h	h	a	h	h	h	h	b	h	h	b	b	b	h	b	a	h	a	a	h	b	a	h	a	a	a	b	b	h	b	h	h	b	h
Aeup1GBS6403	3U	5	33.587	h	h	h	h	b	a	h	b	h	h	h	h	h	h	a	h	h	h	h	b	h	h	b	b	b	h	b	a	h	a	a	h	b	a	h	a	a	a	b	b	h	b	h	h	b	h
Aeup1GBS14457	3U	5	33.587	h	h	h	h	b	a	h	b	h	h	h	h	h	h	a	h	h	h	h	b	h	h	b	b	b	h	b	a	h	a	a	h	b	a	h	a	a	a	b	b	h	b	h	h	b	h
Aeup1GBS14939	3U	5	33.587	h	h	h	h	b	a	h	b	h	h	h	h	h	h	a	h	h	h	h	b	h	h	b	b	b	h	b	a	h	a	a	h	b	a	h	a	a	-	b	b	h	b	h	h	b	h
Aeup1GBS9200	3U	5	33.965	h	h	h	h	b	a	h	b	h	h	h	h	h	h	a	h	h	h	h	b	h	-	b	b	b	h	b	a	h	a	a	h	-	a	h	a	a	a	b	b	h	b	h	h	b	h
Aeup1GBS291	3U	5	34.344	h	h	h	h	b	a	h	b	h	h	h	h	h	h	a	h	h	h	h	b	h	h	b	b	b	h	b	a	h	a	a	h	b	a	h	a	a	a	b	b	h	b	h	h	b	h
Aeup1GBS13263	3U	5	35.102	h	h	h	h	-	a	h	b	h	h	h	h	h	h	a	h	h	h	h	b	h	h	b	b	b	h	b	a	h	a	a	h	b	a	h	a	a	a	b	b	h	b	h	h	b	h
Aeup1GBS9037	3U	5	40.962	h	b	h	h	b	a	h	b	h	h	h	h	h	b	a	a	h	h	h	b	h	h	b	b	b	h	h	a	h	a	a	h	b	h	h	a	a	a	b	b	h	b	h	h	-	h
Aeup1GBS15842	3U	5	43.009	h	b	h	h	b	a	h	b	h	h	a	h	-	b	a	a	h	h	h	b	h	h	b	b	b	h	h	a	h	a	a	h	b	h	h	a	a	a	b	b	h	b	h	h	-	h
Aeup1GBS9651	3U	5	61.761	h	b	h	h	h	h	h	b	h	h	a	h	h	b	a	a	h	b	a	-	h	h	b	b	b	b	h	h	h	a	h	b	b	h	b	-	a	a	b	h	h	b	-	h	b	b
Aeup1GBS2454	3U	5	64.719	h	b	b	h	h	h	h	b	-	h	a	h	h	b	a	a	b	b	a	b	h	-	h	b	b	b	h	h	h	a	h	b	b	h	b	a	a	a	b	h	h	h	h	h	b	b
Aeup1GBS7959	3U	5	65.098	h	b	b	h	h	h	h	b	h	h	a	h	h	b	h	a	b	b	a	b	h	h	h	b	b	b	h	h	h	a	h	b	b	h	b	a	a	a	b	h	h	h	h	h	b	b
Aeup1GBS12134	3U	5	66.31	h	b	b	h	h	h	h	b	h	h	a	h	h	b	h	a	b	b	a	b	h	h	h	b	b	b	h	h	h	a	h	h	b	h	b	a	a	a	b	h	h	h	h	h	b	b
Aeup1GBS16562	3U	5	67.523	h	b	b	h	h	h	h	b	h	b	a	h	h	b	-	a	b	b	a	b	h	h	h	b	b	b	h	h	h	a	h	h	b	h	b	a	a	a	b	h	h	h	h	h	b	h
Aeup1GBS2768	3U	5	69.569	h	b	b	h	h	h	h	b	b	b	a	h	h	b	h	a	b	b	a	b	h	h	h	b	b	b	h	h	h	a	h	h	b	h	b	a	a	a	b	h	h	-	h	h	b	-
Aeup1GBS16402	3U	5	71.995	h	b	b	h	h	h	h	b	b	b	a	h	h	b	h	a	b	b	a	b	h	h	h	b	b	b	h	h	h	a	h	h	b	b	b	a	a	a	b	h	h	-	h	-	b	h
Aeup1GBS1776	3U	5	71.995	h	b	b	h	h	h	h	b	b	b	a	h	h	b	-	a	b	b	a	b	h	h	h	b	b	b	h	h	h	a	h	h	b	-	b	a	a	a	b	h	h	h	h	h	b	h
Aeup1GBS107	3U	5	72.829	h	b	b	h	h	h	-	b	b	b	a	h	h	b	h	a	b	b	a	b	h	h	h	b	b	b	h	h	h	a	h	h	-	b	b	a	a	a	b	h	h	h	h	h	b	h
Aeup1GBS36	3U	5	73.283	h	b	b	h	h	h	h	b	b	b	a	h	h	b	h	a	b	b	a	b	h	h	h	b	b	b	h	h	h	a	h	h	b	b	b	a	a	a	b	h	h	-	-	h	b	h
Aeup1GBS18126	3U	5	73.738	h	b	b	h	-	h	h	b	b	b	a	h	h	b	-	a	b	b	a	b	h	h	h	b	b	b	h	h	h	a	h	h	b	b	b	a	a	a	b	h	h	-	h	h	b	h
Aeup1GBS9429	3U	5	73.738	h	b	b	h	h	h	h	b	b	b	a	h	h	b	a	a	b	b	a	b	h	h	h	b	b	b	h	h	h	a	h	h	b	b	b	a	a	a	b	h	-	h	-	h	b	h
Aeup1GBS10938	3U	5	74.117	h	b	b	h	h	h	h	b	b	b	a	h	h	b	a	a	b	b	a	b	h	h	h	b	b	b	h	h	h	a	h	h	b	b	b	a	a	a	b	h	h	h	h	h	b	h
Aeup1GBS1496	3U	5	74.117	h	b	b	h	h	h	h	b	b	b	a	h	h	b	a	a	b	b	a	b	h	h	h	b	b	b	h	h	h	a	h	h	b	b	b	a	a	a	b	h	h	h	h	h	b	h
Aeup1GBS812	3U	5	76.163	h	b	b	h	h	h	h	b	b	b	a	h	h	b	a	a	b	b	a	b	h	h	h	b	b	h	h	h	h	a	h	h	b	b	b	a	a	a	b	h	h	h	h	h	b	-
Aeup1GBS17649	3U	5	76.997	h	b	b	h	h	h	h	b	b	b	a	h	b	b	-	a	b	b	a	b	h	h	h	b	b	h	h	h	h	a	h	h	b	b	b	a	a	a	b	h	h	-	h	h	b	h
Aeup1GBS18292	3U	5	76.997	h	b	b	h	h	h	h	b	b	b	a	h	b	b	h	a	b	b	a	b	h	h	h	b	b	h	h	h	h	a	h	h	b	b	b	a	a	a	b	h	h	h	h	h	b	h
Aeup1GBS19012	3U	5	78.209	h	b	b	h	h	h	h	b	b	b	a	h	b	b	h	a	b	b	a	b	h	h	h	b	b	h	h	h	h	a	h	h	b	b	b	h	a	a	b	h	h	h	h	h	b	h
Aeup1GBS16282	3U	5	78.588	h	b	b	h	h	h	a	b	b	b	a	h	-	b	h	a	b	b	a	b	h	h	h	b	b	h	h	-	h	a	h	-	b	b	b	h	a	a	b	h	h	-	h	h	b	h
Aeup1GBS12373	3U	5	80.71	h	b	b	h	h	h	a	h	b	b	a	h	b	b	-	a	b	b	a	b	h	h	h	b	b	h	h	h	h	a	h	h	b	b	b	h	a	a	b	h	h	h	h	h	b	h
Aeup1GBS3391	3U	5	80.71	h	b	b	h	h	h	a	h	b	b	a	h	b	b	b	a	b	b	a	b	h	h	h	b	b	h	h	h	h	a	h	h	b	b	b	h	a	a	b	h	h	h	h	h	b	h
Aeup1GBS2371	3U	5	80.71	h	b	b	h	h	h	a	h	b	b	a	h	b	b	b	a	b	b	a	b	h	-	h	b	b	h	h	h	h	a	h	h	b	b	b	h	a	a	b	h	h	h	h	h	b	h
Aeup1GBS1359	3U	5	81.468	-	b	b	h	h	h	a	h	b	b	a	h	b	b	-	a	b	b	a	b	h	h	h	b	b	h	h	h	h	a	h	h	-	b	h	h	a	a	b	h	h	h	h	h	b	h
Aeup1GBS2171	3U	5	81.468	h	b	b	h	h	h	a	h	b	b	a	h	b	b	-	a	b	b	a	b	h	h	h	b	b	h	h	h	h	a	h	h	b	b	h	h	a	a	b	h	h	h	h	h	b	h
Aeup1GBS12411	3U	5	81.923	-	b	b	h	h	h	a	h	b	b	a	h	-	b	-	a	b	b	a	b	h	h	h	b	b	h	h	h	h	a	h	-	b	b	h	h	a	-	b	h	h	h	-	h	b	h
Aeup1GBS11680	3U	5	82.377	h	b	b	-	h	h	a	h	b	b	a	h	b	b	h	a	b	b	a	b	h	h	h	b	b	h	h	h	h	a	h	h	b	b	h	h	a	a	b	h	h	-	h	h	b	-
Aeup1GBS18203	3U	5	82.377	h	b	b	h	h	h	a	h	b	b	a	h	b	b	h	a	b	b	a	b	h	h	h	b	b	h	h	-	h	a	h	h	b	b	h	h	a	a	b	h	h	h	h	h	b	h
Aeup1GBS12795	3U	5	82.832	h	b	b	h	h	h	a	h	b	b	a	h	b	b	h	a	b	b	a	b	h	h	h	b	b	h	h	h	h	-	h	h	b	b	h	h	a	a	b	h	h	h	h	h	b	h
Aeup1GBS6775	3U	5	83.665	h	b	b	h	b	h	a	h	b	b	a	h	b	b	h	a	b	b	a	b	h	h	h	b	b	h	h	h	h	a	h	h	b	b	h	h	a	a	b	h	h	h	h	h	b	h
Aeup1GBS5637	3U	5	84.498	h	b	b	h	b	h	a	h	b	b	a	h	b	b	h	a	b	b	a	b	h	h	h	b	b	h	h	h	h	a	h	h	b	b	h	h	a	a	b	h	h	h	h	h	b	h
Aeup1GBS6382	3U	5	84.498	h	b	b	h	b	h	a	h	b	b	a	h	b	b	h	a	b	b	a	b	h	h	h	b	b	h	h	h	h	a	h	h	b	b	h	h	a	a	b	h	h	h	h	h	b	h
Aeup1GBS5632	3U	5	86.545	-	b	b	h	b	h	a	h	b	b	a	h	h	b	b	a	b	b	a	b	a	h	h	b	b	h	h	h	h	a	h	h	-	b	h	h	a	a	b	h	h	h	h	-	b	h
Aeup1GBS2297	3U	5	86.545	h	b	b	h	b	h	a	h	b	b	a	h	h	b	b	a	b	b	a	b	a	h	h	b	b	h	h	h	h	a	h	h	b	b	h	h	a	a	b	h	h	h	h	h	b	h
Aeup1GBS8203	3U	5	86.924	-	b	b	h	b	h	a	h	b	b	a	h	-	b	b	a	b	b	a	b	a	h	h	b	b	h	h	h	h	a	h	h	b	b	h	h	a	a	b	h	-	h	h	h	b	-
Aeup1GBS11804	3U	5	88.136	h	b	b	h	b	h	a	h	b	b	a	h	h	b	b	h	b	b	a	b	a	h	h	b	b	h	h	-	h	a	h	h	b	b	h	h	a	a	b	h	h	h	h	b	b	h
Aeup1GBS4588	3U	5	88.515	h	b	b	h	b	h	a	h	b	b	a	h	h	b	b	h	b	b	a	b	a	h	h	b	b	h	h	h	h	a	h	h	b	b	h	h	a	a	b	h	h	h	h	b	b	h
Aeup1GBS14529	3U	5	89.727	h	b	b	h	b	h	a	h	b	b	a	h	h	b	b	h	b	b	a	b	a	h	h	b	b	h	h	h	h	a	h	h	b	b	h	h	a	a	b	h	b	h	h	b	b	h
Aeup1GBS10275	3U	5	92.154	h	b	b	h	b	h	a	h	b	b	a	h	h	b	b	h	b	b	a	b	a	h	h	b	b	h	h	h	h	a	h	h	b	b	h	h	a	a	b	b	b	h	h	-	b	h
Aeup1GBS12271	3U	5	92.911	h	h	b	h	b	h	a	h	b	b	a	h	a	b	b	h	b	b	a	b	a	h	h	b	b	h	h	h	h	a	h	h	b	b	h	h	a	a	b	b	b	h	h	h	-	h
Aeup1GBS4397	3U	5	93.745	-	h	b	h	b	h	a	h	b	b	a	h	a	b	b	h	b	b	a	b	a	h	h	b	b	h	h	h	h	a	h	h	b	b	h	h	a	a	b	b	b	h	h	h	b	h
Aeup1GBS21285	3U	5	95.867	h	h	b	h	b	h	a	h	b	b	a	h	a	b	b	h	b	b	a	b	a	b	h	b	b	h	h	h	h	a	h	h	b	b	h	h	a	a	-	b	b	h	h	-	b	h
Aeup1GBS10800	3U	5	96.246	h	h	b	h	b	h	a	h	b	b	a	h	h	b	b	h	b	b	a	b	a	b	h	b	b	h	h	h	h	a	h	h	b	b	h	h	a	a	h	b	b	h	h	h	b	h
Aeup1GBS7700	3U	5	96.246	h	h	b	h	b	h	a	h	b	b	a	h	h	b	b	h	b	b	a	b	a	b	h	b	b	h	h	h	h	a	h	h	b	b	h	h	a	a	h	b	b	h	h	h	b	h
Aeup1GBS177	3U	5	96.625	h	h	b	h	b	h	a	h	b	b	a	h	h	b	b	h	b	b	a	b	a	b	h	b	b	-	h	h	h	a	h	-	b	b	h	h	a	a	h	b	b	h	h	h	b	h
Aeup1GBS11825	3U	5	97.003	h	h	b	h	b	-	a	h	b	b	a	h	h	b	b	h	b	b	a	b	a	b	h	b	b	h	h	h	h	a	h	h	b	b	h	h	a	a	h	b	b	h	h	h	b	h
Aeup1GBS16328	3U	5	98.216	h	a	b	h	b	h	a	h	b	b	a	h	h	b	b	h	b	b	a	b	a	b	h	b	b	h	h	h	h	a	h	h	b	b	h	h	a	a	a	b	b	h	h	h	b	-
Aeup1GBS9937	3U	5	98.216	h	a	b	h	b	h	a	h	b	b	a	h	h	b	b	h	b	b	-	b	a	b	h	b	b	h	h	h	h	a	h	h	b	b	h	h	a	a	a	b	b	h	h	h	b	h
Aeup1GBS21062	3U	5	102.545	h	a	b	h	b	h	a	h	b	b	a	h	-	h	b	h	b	b	a	b	a	b	a	b	b	h	a	h	h	a	h	h	b	b	h	h	a	-	a	h	b	h	h	h	b	h
Aeup1GBS4492	3U	5	102.545	h	a	b	h	b	h	a	h	b	b	a	h	h	h	b	h	b	b	a	b	a	b	a	b	b	h	a	h	h	a	h	h	b	b	h	h	a	-	a	h	b	h	h	-	b	h
Aeup1GBS1408	3U	5	102.545	h	a	b	h	b	h	-	h	b	b	a	h	h	h	b	h	b	b	a	b	a	b	a	b	b	h	a	h	h	a	h	h	-	b	h	h	a	-	a	h	b	h	h	-	b	h
Aeup1GBS517	3U	5	102.545	h	a	b	h	b	h	a	h	b	b	a	h	h	h	b	h	b	b	a	b	a	b	a	b	b	h	a	h	h	a	h	h	b	b	h	h	a	h	a	h	b	h	h	h	b	h
Aeup1GBS15731	3U	5	102.924	h	a	b	h	b	h	a	h	b	b	a	h	h	h	b	h	b	b	a	b	a	b	-	b	b	h	a	h	h	a	h	h	b	b	h	h	a	h	a	h	b	h	h	-	b	h
Aeup1GBS15090	3U	5	102.924	h	a	b	h	b	h	a	h	b	b	a	h	h	h	b	h	b	b	a	b	a	b	a	b	b	h	a	h	h	a	h	h	-	b	h	h	a	h	a	h	b	h	h	h	b	h
Aeup1GBS15372	3U	5	102.924	h	a	b	h	b	h	a	h	b	b	a	h	h	h	b	h	b	b	a	b	a	b	a	b	b	h	a	h	h	a	h	h	b	b	h	h	a	h	a	h	b	h	h	h	b	-
Aeup1GBS208	3U	5	103.302	h	a	b	h	b	h	a	h	b	b	a	h	h	h	-	h	b	b	a	b	a	b	a	b	b	h	a	h	h	a	h	h	b	b	h	h	a	h	a	h	b	h	h	h	b	h
Aeup1GBS2809	3U	5	103.302	h	a	b	h	b	h	a	-	b	b	a	h	-	h	b	h	b	b	a	b	a	b	a	b	b	h	a	h	h	a	h	h	b	b	h	h	a	h	a	h	b	h	h	h	b	h
Aeup1GBS10961	3U	5	104.515	b	h	b	h	b	h	a	h	b	b	a	h	-	h	b	h	b	b	a	b	a	b	a	b	b	h	a	h	h	a	h	h	b	b	h	h	a	h	a	h	b	h	h	h	b	h
Aeup1GBS17119	3U	5	104.894	b	h	b	h	b	h	a	h	b	b	a	h	h	h	b	h	b	b	a	b	a	b	a	b	b	h	a	h	h	a	h	h	b	b	h	h	a	h	a	h	b	-	h	h	b	h
Aeup1GBS4884	3U	5	105.272	b	h	b	h	b	h	a	h	b	b	a	h	h	h	b	h	b	b	a	b	a	b	a	b	b	h	a	h	h	a	h	h	b	b	h	h	a	h	a	h	b	h	h	h	b	h
Aeup1GBS6047	3U	5	105.272	b	h	b	h	b	h	a	h	b	b	a	h	-	h	b	h	b	b	a	b	a	b	a	b	b	h	a	h	h	a	h	h	b	b	h	h	a	h	a	h	b	h	h	h	b	h
Aeup1GBS17709	3U	5	105.651	b	h	b	h	b	h	a	h	b	b	a	h	h	h	b	h	b	b	a	b	a	b	a	b	b	h	a	h	h	a	h	h	b	b	h	h	a	b	a	h	b	h	h	h	b	h
Aeup1GBS16575	3U	5	105.651	b	h	b	h	b	h	a	h	b	b	a	h	h	h	b	h	b	b	a	b	a	b	a	b	b	h	a	h	h	a	h	h	b	b	h	h	a	b	a	h	b	h	h	h	b	h
Aeup1GBS3645	3U	5	106.939	b	h	b	h	b	h	a	h	b	b	a	h	-	h	b	h	b	b	a	b	a	b	a	b	b	h	a	h	h	a	h	h	b	b	h	h	a	h	a	h	b	-	-	h	b	h
Aeup1GBS13413	3U	5	107.848	b	h	b	h	b	h	a	h	b	-	a	h	-	h	b	h	b	b	a	b	a	b	a	b	b	h	a	h	h	a	h	-	b	b	h	h	a	-	a	h	b	a	h	h	b	-
Aeup1GBS14597	3U	5	107.848	b	h	b	h	b	-	a	h	b	b	a	h	h	h	b	h	b	b	a	b	a	b	a	b	b	h	a	h	h	a	h	h	-	b	h	h	a	b	a	h	b	a	h	-	b	-
Aeup1GBS11424	3U	5	108.303	b	h	b	h	b	h	a	h	b	b	a	h	a	h	b	h	b	b	a	b	a	b	a	b	b	h	a	h	h	a	h	h	b	b	h	h	a	h	a	h	b	h	h	h	b	h
Aeup1GBS19432	3U	5	108.303	b	h	b	h	b	h	a	h	b	b	a	h	h	h	b	h	b	b	a	b	a	b	a	b	b	h	-	h	h	a	h	h	b	b	h	h	a	h	a	h	b	h	h	h	b	b
Aeup1GBS20246	3U	5	108.303	b	h	b	h	b	h	a	h	b	b	a	h	h	h	b	h	b	b	a	b	a	-	a	b	b	-	a	-	h	a	h	h	-	b	h	h	a	h	a	h	b	h	-	h	b	b
Aeup1GBS5686	3U	5	108.303	b	h	b	h	b	-	a	h	b	b	a	h	-	h	b	h	b	b	a	b	a	b	a	b	b	h	a	h	h	a	h	h	b	b	h	h	a	-	a	h	b	h	h	h	b	-
Aeup1GBS1757	3U	5	108.758	b	h	b	h	b	h	a	h	b	b	a	h	h	h	b	h	b	b	a	b	a	b	a	b	b	h	a	h	h	a	h	h	b	b	h	h	a	h	a	h	b	h	h	h	b	b
Aeup1GBS14420	3U	5	109.136	b	h	b	h	b	h	a	h	b	b	a	h	a	h	b	h	b	b	a	b	a	b	a	b	b	h	a	h	h	a	h	h	b	b	h	h	a	h	a	h	b	h	h	h	b	b
Aeup1GBS20131	3U	5	109.136	b	h	b	h	b	h	a	h	b	b	a	h	a	h	b	h	b	b	a	b	a	b	a	b	b	h	a	h	h	a	h	h	b	b	h	h	a	h	a	h	b	h	h	h	b	b
Aeup1GBS553	3U	5	110.349	b	h	b	h	b	h	a	h	b	b	a	a	h	h	b	h	b	b	a	b	a	b	a	b	b	h	a	h	h	a	h	h	-	b	h	h	a	h	a	h	b	h	-	h	b	b
Aeup1GBS11897	3U	5	113.231	b	h	b	h	b	h	a	h	b	-	a	a	h	h	b	h	b	b	a	h	a	b	a	b	b	h	h	h	h	a	h	h	b	b	h	h	a	h	a	h	b	h	h	h	b	b
Aeup1GBS21184	3U	5	114.064	b	h	b	h	b	h	a	h	b	-	a	a	-	h	-	h	b	b	a	h	a	b	a	b	b	h	h	h	h	a	h	h	b	b	h	h	a	h	a	h	b	-	h	h	b	b
Aeup1GBS5730	3U	5	114.898	b	h	b	h	b	h	a	h	b	h	a	a	h	h	b	h	b	b	a	h	a	b	a	b	b	h	h	h	h	a	h	h	b	b	h	h	a	h	a	h	b	h	h	h	b	b
Aeup1GBS19941	3U	5	115.655	b	h	b	h	b	h	a	h	b	h	a	a	h	h	b	h	b	b	a	h	a	b	a	-	b	h	h	h	h	a	h	h	b	b	h	h	a	b	a	h	b	h	h	h	b	b
Aeup1GBS892	3U	5	116.034	b	h	b	h	b	h	a	h	b	h	a	a	h	h	-	h	b	b	a	h	a	b	a	b	b	h	h	h	h	a	h	h	b	b	h	h	a	b	a	h	b	h	h	h	b	b
Aeup1GBS20137	3U	5	116.413	b	h	b	h	b	h	a	h	b	h	a	a	h	h	b	h	b	b	a	h	a	b	a	b	b	h	h	h	h	a	h	h	b	b	h	h	a	b	a	h	b	h	h	h	b	b
Aeup1GBS2426	3U	5	116.792	b	h	b	h	b	h	a	h	b	h	a	a	-	h	-	h	b	b	a	-	a	b	a	b	b	h	h	h	h	a	h	h	-	b	h	h	a	b	a	h	b	h	h	h	b	b
Aeup1GBS5584	3U	5	116.792	b	h	b	h	b	h	a	h	b	h	a	a	h	h	b	h	b	b	a	h	a	b	a	b	b	h	h	h	h	a	h	h	b	b	h	h	a	b	a	h	b	h	h	h	b	b
Aeup1GBS19452	3U	5	116.792	b	h	b	h	b	h	a	h	b	-	a	a	h	h	b	h	b	b	a	h	a	b	a	-	b	h	h	h	h	a	h	h	b	b	h	h	a	b	a	h	b	h	h	h	b	b
Aeup1GBS18408	3U	5	117.246	b	h	b	h	b	h	a	h	b	h	a	a	-	h	b	h	b	b	a	h	a	b	a	b	b	h	h	h	h	a	h	h	b	b	h	h	a	b	a	h	b	h	h	h	b	b
Aeup1GBS2905	3U	5	118.08	b	h	b	h	b	h	a	h	b	h	a	a	-	h	b	h	b	b	a	h	a	b	a	b	b	h	h	h	h	a	h	h	b	b	h	h	a	b	a	h	b	h	h	-	b	b
Aeup1GBS6287	4U	8	0	h	a	h	b	h	h	h	h	h	h	b	h	b	b	h	a	h	h	a	h	b	h	a	a	b	a	b	b	h	a	a	b	h	h	h	-	a	b	h	a	h	h	a	h	a	a
Aeup1GBS13844	4U	8	0	h	a	h	b	h	h	h	h	h	-	b	h	-	b	h	a	h	h	a	h	b	-	a	a	b	a	b	b	h	a	a	b	h	h	h	b	a	b	h	a	-	h	a	-	a	a
Aeup1GBS17400	4U	8	0	h	a	h	b	h	h	h	h	h	h	b	h	b	b	h	a	h	h	a	h	b	h	a	a	b	a	b	b	h	a	a	b	h	h	h	b	a	b	h	a	h	h	a	h	a	a
Aeup1GBS13995	4U	8	1.212	h	a	h	b	h	-	h	h	h	-	b	h	b	b	-	a	h	h	a	h	b	h	a	a	b	a	b	b	h	a	a	b	-	h	h	b	a	b	h	a	h	h	a	-	a	a
Aeup1GBS19342	4U	8	1.212	h	a	h	b	h	h	h	h	h	h	b	h	b	b	h	a	h	h	a	h	b	h	a	-	b	a	b	b	h	-	a	-	h	h	h	b	a	b	h	a	h	h	a	-	a	a
Aeup1GBS6974	4U	8	1.212	h	a	h	b	h	h	h	h	h	h	b	h	b	b	h	a	h	h	a	h	-	h	a	a	b	-	b	-	h	a	a	b	-	h	h	-	a	b	h	a	h	h	a	h	a	a
Aeup1GBS8863	4U	8	2.046	h	a	h	b	h	h	h	h	h	h	b	h	b	b	h	a	h	h	a	h	b	h	a	a	b	-	b	b	h	a	a	b	h	h	h	-	a	b	h	-	h	h	a	h	a	a
Aeup1GBS11507	4U	8	2.425	h	a	h	b	h	h	h	h	h	h	b	h	b	b	-	a	h	h	a	h	b	-	h	a	b	a	b	b	h	a	a	b	-	h	h	b	a	b	h	a	h	h	a	h	a	a
Aeup1GBS14613	4U	8	2.425	h	a	h	b	h	h	h	h	h	h	b	h	b	b	h	a	h	h	a	h	b	h	h	a	b	a	b	b	h	a	a	b	h	h	h	b	a	b	h	a	h	h	a	h	a	a
Aeup1GBS5268	4U	8	4.016	h	a	h	b	h	h	h	h	h	h	b	h	b	b	h	a	h	h	a	h	b	h	h	a	b	a	b	b	h	a	a	b	h	-	h	b	a	b	h	a	h	h	a	h	a	a
Aeup1GBS14311	4U	8	8.421	a	a	h	b	h	-	h	h	h	h	b	h	b	b	h	a	h	h	a	h	b	h	h	a	b	a	b	b	h	a	a	b	-	h	h	b	a	b	h	a	h	h	a	h	a	a
Aeup1GBS617	4U	8	8.421	a	a	h	b	h	h	h	h	h	h	b	h	b	b	h	a	h	h	a	h	b	h	h	a	b	a	-	b	h	a	a	b	a	h	h	b	a	b	h	a	h	h	a	h	a	a
Aeup1GBS12176	4U	8	8.8	a	a	h	b	h	h	h	h	h	h	b	h	b	b	-	a	h	h	a	h	b	h	h	a	b	a	b	b	h	a	a	b	a	h	h	b	a	b	-	a	h	h	a	-	a	a
Aeup1GBS13319	4U	8	10.467	a	a	h	b	h	h	h	h	h	h	b	h	b	b	-	a	h	h	a	h	b	h	h	a	b	a	b	b	h	a	a	b	a	h	h	-	a	b	h	a	-	h	a	-	a	a
Aeup1GBS4515	4U	8	10.467	a	a	h	b	h	h	h	h	h	h	b	h	b	b	h	a	h	h	a	h	b	h	h	a	b	a	b	b	h	a	a	b	a	h	h	b	a	b	h	a	h	h	a	h	a	a
Aeup1GBS8888	4U	8	10.467	a	a	h	b	h	h	h	h	h	h	b	h	b	b	h	a	h	h	a	h	b	h	h	a	b	a	b	b	h	a	a	b	a	h	h	-	a	b	h	a	h	h	a	h	a	a
Aeup1GBS2151	4U	8	11.301	a	a	h	b	h	h	h	h	h	h	b	h	b	b	h	a	h	h	a	h	b	h	h	a	b	a	b	b	h	a	a	b	a	h	h	b	a	b	h	a	h	h	a	h	a	a
Aeup1GBS16924	4U	8	11.301	a	a	-	b	-	h	h	h	h	h	b	h	b	b	h	a	h	h	a	h	b	h	h	a	b	a	b	b	h	a	a	b	a	h	h	b	a	b	h	a	h	h	a	h	a	a
Aeup1GBS9934	4U	8	11.68	a	a	h	b	h	h	h	h	h	h	b	h	b	-	h	a	h	h	a	h	b	h	h	a	b	a	b	b	h	a	a	b	a	h	h	b	a	b	h	a	h	h	a	h	a	a
Aeup1GBS11932	4U	8	11.68	a	a	h	b	h	h	h	h	h	h	b	h	b	b	h	a	h	h	a	h	b	h	h	a	b	-	b	b	h	a	a	b	a	h	h	-	a	b	h	a	h	h	a	h	a	a
Aeup1GBS7092	4U	8	12.892	a	a	h	b	h	h	h	h	h	h	b	h	b	b	h	a	h	h	a	h	b	h	h	a	b	a	b	b	h	a	a	b	a	h	h	b	a	b	h	a	h	h	a	h	a	a
Aeup1GBS1502	4U	8	13.65	a	a	h	b	h	h	h	h	h	h	b	h	-	b	h	a	h	-	a	h	b	h	h	a	b	a	b	b	h	a	a	b	-	h	h	b	a	b	h	a	h	h	a	h	a	a
Aeup1GBS16055	4U	8	13.65	a	a	h	b	h	h	h	h	h	h	b	h	b	b	h	a	h	h	a	h	b	h	h	a	b	a	b	b	h	a	a	b	a	h	h	b	a	b	h	a	h	h	a	h	a	a
Aeup1GBS1701	4U	8	14.862	a	a	h	b	h	h	h	h	h	h	b	h	b	b	-	a	h	h	a	h	b	h	h	-	b	a	b	b	h	a	a	b	a	h	h	b	a	b	h	a	-	h	a	-	a	a
Aeup1GBS12143	4U	8	14.862	a	a	h	b	h	h	h	h	h	h	b	h	b	b	h	a	h	h	a	h	b	h	h	a	b	a	b	b	h	a	a	b	a	h	h	-	a	b	h	a	h	h	a	h	a	a
Aeup1GBS12418	4U	8	14.862	a	a	h	b	h	h	h	h	h	h	b	h	b	b	h	a	h	h	a	h	b	h	h	a	b	a	b	b	h	a	a	b	a	h	h	b	a	b	h	a	h	h	a	h	a	a
Aeup1GBS16336	4U	8	14.862	a	a	h	b	h	h	h	h	h	h	b	h	b	b	h	a	h	h	a	h	b	h	h	a	b	a	b	-	h	a	a	b	a	h	h	-	a	b	h	a	-	h	a	h	a	a
Aeup1GBS15227	4U	8	15.241	a	a	h	b	h	h	h	h	h	h	b	h	b	b	a	a	h	h	a	h	b	h	h	a	b	a	b	b	h	a	a	b	a	h	h	b	a	b	h	a	h	h	a	h	a	a
Aeup1GBS4773	4U	8	15.241	a	a	h	b	h	h	h	h	h	h	b	h	b	b	a	a	h	h	a	h	b	h	h	a	b	a	b	b	h	a	a	b	a	h	h	b	a	b	h	a	h	h	a	h	a	a
Aeup1GBS838	4U	8	16.832	a	a	h	b	h	-	h	h	a	h	b	h	b	b	a	a	h	h	a	h	b	h	h	a	b	a	b	b	h	a	a	b	a	-	h	b	a	b	h	a	h	h	a	h	a	a
Aeup1GBS15532	4U	8	17.666	a	a	-	b	h	h	h	h	a	h	b	h	b	h	-	a	h	h	-	h	b	h	h	a	b	a	b	-	h	a	a	b	a	h	h	b	a	b	h	a	h	h	a	h	a	a
Aeup1GBS13145	4U	8	18.044	a	a	h	b	h	h	h	h	a	h	b	h	b	h	-	a	h	h	a	h	b	h	h	a	b	-	b	b	h	a	a	b	a	h	h	b	a	b	h	a	h	h	a	h	a	a
Aeup1GBS1541	4U	8	18.044	a	a	h	b	h	h	h	h	a	h	b	h	b	h	a	a	h	h	a	h	b	h	h	a	b	-	b	b	h	a	a	b	a	h	h	b	a	b	h	a	h	h	a	h	a	a
Aeup1GBS5214	4U	8	18.423	a	a	h	b	h	h	h	h	a	h	b	h	b	-	a	a	h	h	a	-	b	h	h	a	b	a	b	b	h	a	a	b	a	h	h	b	a	b	h	a	h	h	a	-	a	a
Aeup1GBS1624	4U	8	19.257	a	a	h	b	h	h	h	h	a	h	b	h	b	-	a	a	h	h	a	h	b	h	h	a	b	a	b	b	h	a	a	b	a	h	h	b	a	b	h	a	h	h	a	h	a	a
Aeup1GBS2196	4U	8	20.09	a	a	h	b	h	h	h	h	a	h	b	h	-	-	h	a	h	h	a	h	b	h	h	a	b	a	b	b	h	a	a	b	a	h	h	b	a	b	h	a	h	h	a	h	a	a
Aeup1GBS15816	4U	8	20.923	a	a	h	b	-	h	h	h	a	-	b	h	b	h	h	a	h	h	a	h	b	h	h	a	b	a	b	b	h	a	a	b	a	h	h	b	a	b	h	a	h	h	a	h	a	a
Aeup1GBS17774	4U	8	21.757	-	a	h	b	h	h	h	h	a	h	b	h	b	h	h	a	h	h	a	h	b	h	h	a	b	-	b	b	h	a	a	b	a	-	h	b	a	b	h	a	h	h	a	h	a	a
Aeup1GBS17455	4U	8	22.59	a	a	h	b	h	-	h	h	a	h	b	h	b	h	b	a	h	h	a	h	b	-	h	a	b	a	b	b	h	a	a	b	a	h	h	b	a	b	h	a	h	h	a	h	a	a
Aeup1GBS654	4U	8	23.803	a	a	h	b	h	h	h	h	a	h	b	h	b	h	b	a	h	h	a	h	b	h	h	a	b	a	b	b	a	a	a	h	a	h	h	-	a	b	h	a	h	h	a	h	a	a
Aeup1GBS18297	4U	8	24.636	a	a	h	b	h	h	h	h	a	h	b	h	b	h	b	a	h	h	a	h	b	h	h	-	b	a	-	h	a	a	a	h	a	h	h	b	a	b	h	a	h	h	a	h	a	a
Aeup1GBS21418	4U	8	25.015	a	a	h	b	h	h	h	h	a	h	b	h	b	h	b	a	h	h	a	h	b	h	h	a	b	a	b	-	a	a	a	h	a	h	h	b	a	b	h	a	h	h	a	h	a	a
Aeup1GBS3323	4U	8	25.015	a	a	h	b	h	h	h	h	a	h	b	h	b	h	-	a	h	h	a	h	b	h	h	a	b	a	b	h	a	a	a	h	a	h	h	b	a	b	h	a	h	h	a	h	a	a
Aeup1GBS19376	4U	8	25.394	a	a	h	b	h	h	h	h	a	-	b	h	b	h	-	a	h	h	a	h	b	h	h	a	b	a	b	h	a	a	a	h	a	h	h	h	a	b	h	a	h	h	a	h	a	a
Aeup1GBS7664	4U	8	25.394	a	a	h	b	h	h	h	h	a	h	b	h	b	h	b	-	h	h	a	h	b	h	h	a	b	a	b	h	a	a	a	h	a	h	h	-	a	b	h	a	-	h	a	-	a	a
Aeup1GBS10331	4U	8	25.394	a	a	h	b	h	h	h	h	a	-	b	h	b	h	-	a	h	h	a	h	b	h	h	a	b	a	b	h	a	a	a	h	a	h	h	h	a	b	h	a	h	h	a	-	a	a
Aeup1GBS2927	4U	8	26.682	a	a	h	b	h	h	h	h	a	h	b	h	b	h	h	h	h	h	a	h	b	h	h	a	b	a	b	h	a	a	a	h	a	h	h	-	a	b	h	a	h	h	a	h	a	a
Aeup1GBS5442	4U	8	26.682	a	a	h	b	h	-	h	h	a	h	b	h	-	h	h	h	h	h	a	h	b	h	h	a	b	a	b	h	a	a	a	h	a	h	h	h	a	b	h	a	h	-	a	h	a	a
Aeup1GBS19646	4U	8	28.349	a	a	h	b	h	h	h	h	a	h	b	h	-	h	h	h	h	h	a	h	b	h	h	a	b	a	b	h	a	a	a	h	a	h	h	h	a	b	h	a	h	h	a	h	a	a
Aeup1GBS756	4U	8	28.349	a	a	h	b	h	-	h	h	a	h	b	h	b	h	h	h	h	h	a	h	b	h	h	a	b	a	b	h	a	a	a	h	a	h	h	h	a	b	h	a	h	h	a	h	a	a
Aeup1GBS16179	4U	8	28.728	a	a	h	b	h	h	h	h	a	h	b	h	b	h	-	h	h	h	a	h	b	h	h	a	b	a	b	h	a	a	a	h	a	h	h	h	a	b	h	a	h	h	a	h	a	a
Aeup1GBS3737	4U	8	28.728	a	a	h	b	h	h	h	h	a	h	b	h	-	h	h	h	h	h	a	h	b	h	h	a	b	a	b	h	a	a	a	h	a	h	h	h	a	b	h	a	-	h	a	h	a	a
Aeup1GBS4097	4U	8	28.728	a	a	h	b	h	h	h	h	a	h	b	h	b	h	h	h	h	h	a	h	b	h	h	a	b	a	b	h	a	a	a	h	a	h	h	h	a	b	h	a	h	h	a	h	a	a
Aeup1GBS16994	4U	8	29.182	a	a	h	b	h	h	h	h	a	h	b	h	-	h	-	h	h	h	a	h	b	h	h	a	b	a	b	h	a	a	a	h	a	h	h	h	a	b	h	a	h	h	a	h	a	a
Aeup1GBS1268	4U	8	29.182	a	a	h	b	h	h	h	h	a	-	b	h	-	h	h	h	h	h	a	h	b	h	h	a	b	a	b	h	a	a	a	h	a	h	h	h	a	b	h	a	h	h	a	h	a	a
Aeup1GBS17634	4U	8	29.182	a	a	h	b	h	h	h	h	a	h	b	h	-	h	h	h	h	h	a	h	b	h	h	a	b	a	b	h	a	a	a	h	a	h	h	h	a	b	h	a	h	h	a	h	a	a
Aeup1GBS21312	4U	8	29.182	a	a	h	b	h	h	h	h	a	-	b	h	-	h	-	h	h	h	a	-	b	h	h	a	b	a	-	h	a	a	a	h	a	h	h	h	a	b	h	a	h	h	a	-	a	a
Aeup1GBS21690	4U	8	29.182	a	a	h	b	h	h	h	h	a	h	b	h	-	h	h	h	h	h	a	h	b	h	h	a	b	a	b	h	a	a	a	h	a	h	h	h	a	b	h	a	h	h	a	h	a	a
Aeup1GBS7796	4U	8	29.182	a	a	h	b	h	h	h	h	a	h	b	h	h	h	h	h	h	h	a	h	b	h	h	a	b	a	b	h	a	a	a	h	a	h	h	h	a	b	h	a	h	h	a	h	a	a
Aeup1GBS20441	4U	8	29.637	a	a	h	b	h	h	h	h	a	-	b	h	h	h	h	h	h	h	a	h	b	h	h	a	b	a	b	h	a	a	a	h	a	h	h	h	a	b	h	a	h	h	a	h	a	a
Aeup1GBS6499	4U	8	30.016	a	a	h	b	h	h	h	h	a	h	b	h	h	h	h	h	h	h	a	h	b	h	h	a	b	a	-	h	a	a	a	h	a	h	h	h	a	b	h	a	h	h	a	h	a	a
Aeup1GBS4716	4U	8	30.849	a	a	a	b	h	h	h	h	a	h	b	h	h	h	h	h	h	h	a	h	b	h	h	a	b	a	b	h	a	a	a	h	a	h	h	h	a	b	h	a	h	h	a	h	a	a
Aeup1GBS1616	4U	8	30.849	a	a	a	b	h	h	h	h	a	h	b	h	h	h	-	h	h	h	a	h	b	h	h	a	b	a	b	h	a	a	a	h	-	h	h	h	a	b	h	a	h	h	a	-	a	a
Aeup1GBS2188	4U	8	30.849	a	a	a	b	h	h	h	h	a	h	b	h	h	h	h	h	h	h	a	h	b	h	h	a	b	a	b	h	a	a	-	h	a	h	h	h	a	b	h	a	h	h	a	h	a	a
Aeup1GBS16340	4U	8	31.228	a	a	a	b	h	h	h	h	a	h	b	h	-	h	h	h	h	h	a	h	b	h	h	a	b	a	b	h	a	a	a	h	a	h	h	h	a	b	h	a	h	h	a	h	a	a
Aeup1GBS19637	4U	8	31.228	a	a	a	b	h	h	h	h	a	h	b	h	-	h	-	h	h	h	-	h	b	h	h	a	b	a	b	h	a	a	a	h	a	h	h	h	a	b	h	a	h	-	a	h	a	a
Aeup1GBS12409	4U	8	31.607	a	a	a	b	h	h	h	h	a	-	b	h	-	h	a	h	h	h	a	h	b	h	h	a	b	a	b	-	a	a	a	h	a	h	h	h	a	b	h	a	h	h	a	h	a	a
Aeup1GBS17618	4U	8	32.061	a	a	a	b	h	h	h	h	a	h	b	h	h	h	a	h	h	h	a	h	b	h	h	a	b	a	b	h	a	a	a	h	a	-	h	h	a	b	h	a	h	h	a	h	a	a
Aeup1GBS17775	4U	8	32.895	a	a	a	b	h	-	h	b	a	h	b	h	h	h	-	h	h	h	a	h	b	h	h	a	b	a	h	h	a	a	a	h	a	h	h	h	a	b	h	a	h	h	a	-	a	a
Aeup1GBS8960	4U	8	33.349	a	a	a	b	h	h	h	b	a	-	b	h	h	h	a	h	h	h	a	h	b	h	h	a	b	a	h	h	a	a	a	-	a	h	h	h	a	b	h	a	h	h	a	-	a	a
Aeup1GBS17664	4U	8	35.763	a	a	a	b	-	h	h	b	a	h	b	-	a	h	b	h	h	h	a	h	b	-	h	a	b	a	h	a	a	a	a	h	-	-	h	h	a	h	h	a	h	h	a	h	a	a
Aeup1GBS10012	4U	8	37.127	a	a	a	b	h	-	-	b	a	h	b	h	-	h	b	h	h	h	a	h	b	h	h	a	b	a	h	a	a	a	a	h	a	-	h	h	a	h	h	a	h	-	a	-	a	a
Aeup1GBS19651	4U	8	37.582	a	a	a	b	h	h	h	b	a	-	b	h	a	h	-	h	h	h	a	-	b	-	h	a	b	a	h	h	a	a	a	h	a	h	h	h	a	h	h	a	h	h	-	-	-	a
Aeup1GBS306	4U	8	38.491	a	a	a	b	h	h	h	b	a	h	b	h	h	h	h	h	h	h	a	h	b	h	h	a	b	-	h	h	a	a	a	h	a	h	h	h	a	h	h	a	h	h	a	h	a	a
Aeup1GBS20848	4U	8	39.703	a	a	a	b	h	h	h	b	a	h	b	h	h	h	h	h	h	h	a	h	b	h	h	a	b	a	h	h	a	a	a	h	a	h	h	h	a	-	h	a	h	h	a	h	h	a
Aeup1GBS11223	4U	8	40.537	a	h	a	b	h	h	-	b	a	h	b	h	h	h	-	h	h	h	a	h	b	-	h	a	b	a	h	h	a	a	a	h	a	-	h	h	a	h	h	a	h	h	a	h	h	a
Aeup1GBS1247	4U	8	40.537	a	h	a	b	h	-	h	b	a	h	b	h	h	h	h	h	h	h	a	h	b	-	h	a	b	a	h	h	a	a	a	h	a	h	h	h	a	h	h	a	-	h	a	h	h	a
Aeup1GBS5713	4U	8	40.991	a	h	a	b	h	h	h	b	a	h	b	h	-	h	-	h	h	h	a	h	b	h	h	a	b	a	h	h	a	a	a	h	a	h	h	h	a	h	h	a	h	h	a	h	h	a
Aeup1GBS13437	4U	8	40.991	a	h	a	b	h	h	h	b	a	-	b	h	-	h	h	h	h	h	a	h	b	h	h	a	b	a	h	h	a	a	a	h	a	h	h	h	a	h	h	a	h	-	a	h	h	a
Aeup1GBS4748	4U	8	41.37	a	h	a	b	h	h	h	b	a	h	b	h	h	h	h	h	h	h	a	h	b	h	h	a	b	a	h	h	a	a	a	h	a	-	h	h	a	h	h	a	h	h	a	h	h	a
Aeup1GBS2868	4U	8	41.37	a	h	a	b	h	h	h	b	a	h	b	h	h	h	h	h	h	h	a	h	b	h	h	a	b	a	h	h	a	a	a	h	a	h	h	h	a	h	h	a	h	h	a	h	h	a
Aeup1GBS7175	4U	8	41.37	a	h	a	b	h	h	h	b	a	h	b	h	h	h	h	h	h	h	a	-	b	h	h	a	b	a	h	-	a	a	a	h	a	h	h	h	a	h	h	a	h	h	a	h	h	a
Aeup1GBS7347	4U	8	41.37	a	h	a	b	h	h	h	b	a	h	b	h	h	h	h	h	h	h	a	h	b	h	h	a	b	a	h	h	a	a	a	h	-	h	h	h	a	h	h	a	h	h	a	h	h	a
Aeup1GBS815	4U	8	42.204	a	h	a	b	h	h	h	b	a	h	b	h	-	h	h	h	h	h	a	h	b	h	h	a	b	a	h	h	a	a	a	h	a	h	h	h	a	h	h	a	h	h	a	h	h	a
Aeup1GBS19033	4U	8	42.582	a	h	a	b	h	h	-	b	a	h	b	h	h	h	-	h	h	h	a	h	b	h	h	a	b	-	h	h	a	a	a	h	a	h	h	h	a	h	h	a	h	h	a	h	h	a
Aeup1GBS8695	4U	8	42.582	a	-	a	b	h	h	-	b	a	h	b	h	-	h	h	h	h	h	a	h	b	h	h	a	b	a	h	h	a	a	a	h	a	h	h	h	a	-	h	a	h	h	a	h	h	a
Aeup1GBS16283	4U	8	42.961	a	h	a	b	h	h	h	b	a	h	b	h	h	h	-	h	h	h	a	h	b	h	h	a	b	a	h	h	a	a	h	h	a	h	h	h	a	h	h	a	h	-	a	h	h	a
Aeup1GBS9990	4U	8	45.008	a	h	a	b	h	h	h	b	a	b	b	h	h	h	h	h	h	h	a	h	b	h	h	a	b	a	h	h	a	a	h	h	a	h	h	h	a	h	h	a	b	h	a	h	b	a
Aeup1GBS8698	4U	8	46.22	a	h	a	h	h	h	h	b	a	b	b	h	h	h	h	h	h	h	a	h	b	-	h	a	b	a	h	h	a	a	h	h	a	h	h	h	a	h	h	a	b	h	a	-	b	a
Aeup1GBS6421	4U	8	47.508	a	h	a	h	h	h	h	b	a	b	b	h	-	h	h	h	h	h	a	-	b	h	h	a	b	a	h	h	a	a	h	h	a	h	h	a	a	h	h	h	b	h	-	h	b	a
Aeup1GBS14438	4U	8	47.963	a	h	a	h	h	h	h	b	a	b	b	h	-	h	h	h	h	h	a	h	b	h	h	a	b	a	h	h	a	a	h	h	a	-	h	a	a	h	h	h	b	h	h	-	b	a
Aeup1GBS19230	4U	8	48.417	a	h	a	h	h	h	-	b	a	b	b	h	h	h	h	h	a	h	a	-	b	h	h	a	b	a	h	h	a	a	h	h	a	h	h	a	a	h	h	h	b	-	h	h	b	a
Aeup1GBS807	4U	8	49.251	a	h	a	h	h	-	h	b	a	b	b	h	h	h	-	h	a	h	a	h	b	-	h	a	b	a	h	h	a	a	h	h	a	h	h	a	a	-	h	h	b	-	-	-	b	a
Aeup1GBS5701	4U	8	49.705	a	h	a	h	h	h	h	b	a	b	b	h	h	h	-	h	a	h	a	h	b	h	h	a	b	a	h	h	a	a	h	h	a	h	h	a	a	h	h	h	b	h	h	h	b	a
Aeup1GBS6097	4U	8	51.205	a	-	a	h	h	h	h	b	a	b	b	h	h	h	h	h	h	h	a	h	b	-	h	a	b	a	h	h	a	a	h	h	a	-	h	a	a	-	h	h	b	h	h	h	b	a
Aeup1GBS18073	4U	8	51.66	a	h	a	h	h	h	h	b	a	b	b	h	h	h	h	h	h	h	a	h	b	h	h	a	b	a	h	h	a	a	h	h	a	h	h	a	a	h	h	h	b	h	h	h	b	a
Aeup1GBS20824	4U	8	52.038	a	h	a	h	h	h	h	b	a	b	b	h	h	h	h	h	h	h	a	h	b	h	h	a	b	a	h	h	a	a	h	h	a	h	h	a	a	h	h	h	b	h	h	h	b	a
Aeup1GBS8022	4U	8	52.417	a	h	a	h	h	h	h	b	a	b	b	h	h	h	-	h	h	h	a	h	b	h	h	a	b	a	h	h	a	a	h	h	a	h	h	a	a	h	h	h	b	h	h	h	b	a
Aeup1GBS544	4U	8	52.796	a	h	a	h	h	h	h	b	a	b	b	h	h	h	-	h	h	h	-	h	b	h	h	a	b	a	h	h	a	a	h	h	a	h	h	a	a	h	h	h	b	h	h	h	b	a
Aeup1GBS12431	4U	8	53.175	a	h	a	h	h	h	h	b	a	b	b	h	h	h	h	h	h	h	-	h	b	h	h	a	b	a	h	h	a	a	h	h	a	h	h	a	a	h	h	h	b	h	h	h	b	a
Aeup1GBS5763	4U	8	53.932	a	h	a	h	h	h	h	b	a	b	b	h	h	h	h	h	a	h	a	h	b	h	h	a	b	a	h	h	a	a	h	h	a	h	h	a	a	h	h	h	b	h	h	h	-	a
Aeup1GBS19229	4U	8	54.311	a	h	a	h	h	h	h	b	a	b	b	h	h	h	h	h	a	h	a	h	b	h	h	a	b	a	h	h	a	a	h	h	a	h	h	a	a	h	h	h	b	h	h	h	b	a
Aeup1GBS461	4U	8	54.311	a	h	a	h	h	h	h	b	a	b	b	h	h	h	h	h	a	h	a	h	b	h	h	a	b	a	h	h	a	a	h	h	a	h	h	a	a	h	h	h	b	h	h	h	b	a
Aeup1GBS8928	4U	8	55.599	a	h	a	h	h	-	h	b	a	b	b	h	-	h	-	h	a	h	a	h	b	a	h	a	b	a	h	h	a	a	h	h	a	h	h	a	a	-	h	h	b	h	h	h	b	a
Aeup1GBS9779	4U	8	56.054	a	h	a	h	h	h	h	b	a	b	b	-	-	h	-	h	a	h	a	-	b	a	h	a	b	a	h	h	a	a	h	h	a	h	h	a	a	-	h	h	b	h	-	h	b	a
Aeup1GBS12902	4U	8	56.508	a	h	a	h	h	-	h	b	a	b	-	h	h	h	h	h	a	h	a	h	b	a	h	a	b	a	h	h	a	a	h	h	a	h	h	a	a	h	h	h	-	h	h	-	b	a
Aeup1GBS11567	4U	8	56.963	a	h	a	h	a	h	h	b	a	b	b	h	h	h	-	h	a	h	a	h	b	a	h	a	b	a	h	h	a	a	h	-	a	h	h	a	-	h	h	h	b	-	h	-	b	a
Aeup1GBS14513	4U	8	57.418	a	-	a	h	a	h	h	b	a	b	b	h	h	h	h	h	a	h	a	h	b	a	h	a	b	a	h	h	a	a	h	a	a	h	h	a	a	h	h	h	b	-	-	h	b	-
Aeup1GBS5936	4U	8	58.327	h	h	a	h	a	h	h	b	a	b	b	h	-	h	-	h	a	h	a	h	b	a	h	a	b	a	h	h	a	a	h	a	a	-	h	a	a	h	h	h	b	h	h	h	b	a
Aeup1GBS962	4U	8	59.16	h	h	a	h	a	h	h	b	a	b	b	h	-	h	-	h	a	h	a	h	b	a	h	a	b	a	h	h	a	a	h	a	a	h	h	a	a	h	h	h	b	h	h	h	b	a
Aeup1GBS9017	4U	8	60.827	h	h	a	h	a	h	h	b	a	b	b	h	h	h	-	h	a	h	a	h	h	a	h	a	b	a	h	h	a	a	h	a	a	h	h	a	a	h	h	h	b	h	h	h	b	a
Aeup1GBS15913	4U	8	60.827	h	h	a	h	a	h	h	b	a	-	b	h	h	h	h	h	a	h	a	h	h	a	h	a	b	a	h	h	a	a	h	a	a	h	h	a	a	h	h	h	b	h	h	h	b	a
Aeup1GBS9794	4U	8	60.827	h	h	a	h	a	h	h	b	a	b	b	h	-	h	-	h	a	h	a	h	h	a	h	a	b	a	h	h	a	a	h	a	a	h	h	a	a	h	h	h	b	-	h	h	b	a
Aeup1GBS351	4U	8	62.116	h	h	a	h	a	h	h	b	a	b	b	h	h	h	h	h	a	h	a	h	h	a	h	a	b	a	h	h	a	a	h	a	a	h	h	a	a	h	h	h	b	h	h	h	b	h
Aeup1GBS8975	4U	8	62.116	h	h	a	h	a	h	h	b	a	b	b	h	h	h	h	h	a	h	a	h	h	a	h	a	b	a	h	h	a	a	h	a	-	h	h	a	a	h	h	h	b	h	h	-	b	h
Aeup1GBS15092	4U	8	62.949	h	h	a	h	a	h	h	b	a	b	b	h	h	h	h	h	a	h	a	a	h	a	h	a	b	a	h	h	a	a	h	a	a	h	h	a	a	h	h	h	b	h	-	h	b	h
Aeup1GBS17896	4U	8	62.949	h	h	a	h	a	h	h	b	a	b	b	h	h	h	h	h	a	h	a	a	h	a	h	a	b	a	h	h	a	a	h	a	a	h	h	a	a	h	h	h	b	h	h	h	-	h
Aeup1GBS13363	4U	8	64.161	h	h	a	h	a	h	h	h	a	b	b	h	h	h	h	h	a	h	a	a	h	a	h	a	b	a	a	h	a	a	h	a	a	h	h	a	a	-	h	h	b	h	h	h	b	-
Aeup1GBS16967	4U	8	64.161	h	h	a	h	a	h	h	h	a	b	b	h	h	h	h	h	a	h	a	a	h	a	h	a	b	a	a	h	a	a	h	a	a	h	h	a	a	h	h	h	b	h	h	h	b	b
Aeup1GBS20024	4U	8	64.161	h	h	a	h	a	h	h	h	a	b	b	h	h	h	h	h	a	h	a	a	h	a	h	a	b	a	a	h	a	a	h	a	a	h	h	a	-	h	h	h	b	h	h	h	b	h
Aeup1GBS21016	4U	8	64.161	h	h	a	h	a	h	h	h	a	b	b	h	h	h	h	h	a	h	a	a	h	a	h	a	b	a	a	h	a	a	h	a	a	h	h	a	a	h	h	h	b	h	h	h	b	h
Aeup1GBS15151	4U	8	64.616	h	h	a	h	a	h	h	h	a	b	b	h	h	h	-	h	a	h	a	a	h	a	h	a	b	a	a	h	a	a	h	a	a	h	h	a	a	-	h	h	b	h	h	h	b	b
Aeup1GBS3763	4U	8	65.525	h	h	a	h	a	h	h	h	a	b	b	h	h	-	h	h	a	h	a	a	h	a	h	a	b	a	a	a	a	a	h	a	a	h	h	a	a	h	h	h	b	-	h	h	b	-
Aeup1GBS13729	4U	8	66.359	h	h	a	h	a	h	h	h	a	b	b	h	-	h	h	h	a	h	a	a	h	a	h	a	b	a	a	a	a	a	h	a	a	h	h	a	a	h	h	h	b	h	h	h	b	h
Aeup1GBS20216	4U	8	66.359	h	h	a	h	a	h	h	h	a	b	b	h	h	h	h	h	a	h	a	a	h	a	h	a	b	a	a	a	a	a	h	a	a	h	h	a	a	h	h	h	b	h	h	h	b	-
Aeup1GBS14681	4U	8	66.359	h	h	a	h	a	h	h	h	a	b	b	h	h	h	h	h	a	h	a	a	h	a	h	a	b	a	a	a	a	a	h	a	a	h	h	a	a	h	h	h	b	h	-	h	b	-
Aeup1GBS15499	4U	8	66.737	h	h	a	h	a	h	h	h	a	b	b	h	h	h	h	h	a	h	a	a	h	a	h	a	b	a	a	a	a	a	h	a	a	h	h	a	a	h	h	h	b	h	h	h	b	h
Aeup1GBS6748	4U	8	66.737	h	h	a	h	a	h	h	h	a	b	b	h	h	h	h	h	a	h	a	a	h	a	h	a	b	a	a	a	a	a	h	a	a	h	h	a	a	h	h	h	b	h	h	h	b	h
Aeup1GBS6173	4U	8	67.192	h	h	a	h	a	h	h	h	a	b	b	h	h	h	a	h	a	h	a	a	h	a	h	a	b	a	a	a	a	a	h	a	a	h	h	a	a	h	h	h	b	h	h	b	b	h
Aeup1GBS8050	4U	8	67.192	h	h	a	h	a	h	h	h	a	b	b	h	-	h	a	h	a	h	a	a	h	a	h	a	b	a	a	a	a	a	h	a	a	h	h	a	a	h	h	h	b	h	h	-	b	h
Aeup1GBS4631	4U	8	67.192	h	h	a	h	a	h	h	h	a	b	b	h	-	-	-	h	a	h	a	a	h	a	h	a	b	a	a	a	a	a	h	a	a	h	h	a	a	h	h	h	b	-	h	b	b	h
Aeup1GBS16341	4U	8	67.646	h	h	a	h	a	h	h	h	a	b	b	h	h	h	h	h	a	h	a	a	h	a	h	a	b	-	a	a	-	a	h	a	a	h	h	a	a	h	h	h	b	h	h	h	b	h
Aeup1GBS18596	4U	8	67.646	h	h	a	h	a	h	h	h	a	b	b	h	h	h	h	h	a	h	a	a	h	a	h	a	b	a	a	a	a	a	h	a	a	h	h	a	a	h	h	h	b	h	h	h	b	h
Aeup1GBS18641	4U	8	67.646	h	h	a	h	a	h	h	h	a	b	b	h	h	h	h	h	a	h	a	a	h	a	h	a	b	a	a	a	a	a	h	a	a	h	h	a	a	h	h	h	b	h	h	h	b	h
Aeup1GBS5387	4U	8	68.935	h	h	h	h	a	h	h	h	a	b	h	h	h	h	-	h	a	h	a	a	h	a	h	a	b	a	a	a	a	a	h	a	a	-	h	a	a	h	h	h	b	h	-	h	b	h
Aeup1GBS16293	4U	8	69.389	h	h	h	h	a	h	h	h	a	b	h	h	h	h	-	h	a	h	a	a	h	a	h	a	b	a	a	a	a	a	h	a	a	a	h	a	a	h	h	h	b	h	h	-	b	h
Aeup1GBS13953	4U	8	70.677	h	h	h	h	a	-	h	h	a	b	-	h	a	h	h	h	a	h	a	a	h	a	h	a	b	a	a	a	a	a	h	a	-	a	h	a	a	h	h	h	b	h	h	h	b	-
Aeup1GBS15428	4U	8	71.132	h	h	h	h	a	h	h	h	a	b	h	h	a	h	-	h	a	h	a	a	h	a	h	a	b	a	a	a	a	a	h	a	a	-	h	a	a	h	h	h	b	h	-	h	b	h
Aeup1GBS989	4U	8	71.132	h	h	h	h	a	h	h	h	a	b	h	h	-	h	h	h	a	h	a	a	h	a	h	a	b	a	-	a	a	a	h	a	a	a	h	a	a	-	h	h	b	h	h	h	b	h
Aeup1GBS12565	4U	8	72.951	h	h	h	h	a	h	h	h	a	b	h	h	b	h	h	h	a	h	a	a	h	a	h	a	b	a	a	a	a	a	h	a	a	h	h	a	a	h	h	h	b	h	h	h	-	h
Aeup1GBS17436	4U	8	72.951	h	h	h	h	a	h	h	h	a	b	h	h	-	h	h	h	a	h	a	a	h	a	h	a	b	-	a	a	a	a	h	a	a	h	h	a	a	h	h	h	b	h	h	h	b	h
Aeup1GBS5614	4U	8	72.951	h	h	h	h	a	h	h	h	a	b	h	h	b	h	-	h	a	h	a	a	h	a	h	a	b	a	a	a	a	a	h	a	a	h	h	a	a	-	h	h	-	h	h	h	b	-
Aeup1GBS1964	4U	8	73.784	h	h	h	h	a	h	h	h	a	b	h	h	b	h	h	h	a	h	a	a	h	a	h	a	b	a	a	a	a	a	h	a	a	h	h	a	a	h	h	h	b	h	h	h	b	h
Aeup1GBS10625	4U	8	73.784	h	h	h	h	a	h	h	h	a	b	h	h	h	h	h	h	a	h	a	a	h	a	h	a	b	a	a	a	a	a	h	a	a	h	h	a	a	h	h	h	b	h	h	h	b	h
Aeup1GBS13275	4U	8	73.784	h	h	h	h	a	h	h	h	a	b	h	h	b	h	h	h	a	h	a	a	h	a	h	a	b	a	a	a	a	a	h	a	a	h	h	a	a	h	h	h	b	h	h	h	b	h
Aeup1GBS392	4U	8	73.784	h	h	h	h	a	h	h	h	a	b	h	h	-	h	-	h	a	h	a	a	h	a	h	a	b	-	a	a	a	a	h	a	a	h	h	a	a	-	h	h	b	h	h	-	b	h
Aeup1GBS4690	4U	8	73.784	h	h	h	h	a	h	h	h	a	b	h	h	h	h	a	h	a	h	a	a	h	a	h	a	b	a	a	a	a	a	h	a	a	h	h	a	a	h	h	h	b	h	h	h	b	h
Aeup1GBS6498	4U	8	73.784	h	h	h	h	a	h	h	h	a	b	h	h	h	h	a	h	a	h	a	a	h	a	h	a	b	-	a	a	a	a	h	a	a	h	h	a	a	h	h	h	b	h	h	h	b	h
Aeup1GBS20844	4U	8	74.163	h	h	h	h	a	h	h	h	a	b	h	h	h	h	h	h	a	h	a	a	h	a	h	a	b	a	a	a	a	a	h	a	a	h	h	-	a	h	h	h	b	h	h	h	b	h
Aeup1GBS17531	4U	8	74.163	h	h	h	h	a	h	h	h	a	b	h	h	h	h	h	h	a	h	a	a	h	a	h	a	b	a	a	a	a	a	h	a	a	h	h	a	a	h	h	h	b	h	h	h	b	h
Aeup1GBS19963	4U	8	74.163	h	h	h	h	a	h	h	h	a	b	h	h	h	h	h	h	a	h	a	a	h	a	h	a	b	a	a	a	a	a	h	a	a	h	h	a	a	h	h	h	b	h	h	h	b	h
Aeup1GBS12136	4U	8	74.921	h	h	h	h	a	h	h	h	a	b	h	h	a	h	h	h	a	h	a	a	h	a	h	a	b	-	a	a	a	a	h	a	a	h	h	a	a	h	h	h	b	h	h	h	b	h
Aeup1GBS13941	4U	8	75.754	h	h	h	h	a	h	h	h	a	b	h	h	a	h	h	h	a	h	a	a	h	a	h	a	b	a	a	a	a	a	h	a	a	-	h	a	a	h	h	h	b	h	h	h	b	h
Aeup1GBS185	4U	8	76.133	h	h	h	h	a	h	h	h	a	b	h	h	a	h	h	h	a	h	a	a	h	a	h	a	b	a	a	a	a	a	h	a	a	h	h	a	a	-	h	h	b	h	h	h	b	h
Aeup1GBS17669	4U	8	76.133	h	h	h	h	a	h	h	h	a	b	h	h	-	h	h	h	a	h	a	a	h	a	h	a	b	a	a	a	a	a	h	a	a	h	h	a	a	h	h	h	b	h	h	h	b	h
Aeup1GBS4140	4U	8	76.966	h	h	h	h	a	h	h	h	a	b	h	h	a	h	-	h	a	h	a	a	h	a	h	a	b	a	a	a	a	a	h	a	a	-	h	a	a	a	h	h	b	h	h	h	b	h
Aeup1GBS8426	4U	8	77.8	h	h	h	h	a	h	h	h	a	b	h	h	a	h	h	h	a	-	a	a	h	a	h	a	b	a	a	a	h	a	h	a	a	h	h	a	a	a	h	h	b	h	h	h	b	h
Aeup1GBS17734	4U	8	77.8	h	h	h	h	a	h	h	h	a	b	-	h	a	h	h	h	a	a	a	a	h	a	h	a	b	a	a	a	h	a	h	a	-	h	h	a	a	a	h	h	b	h	h	h	b	-
Aeup1GBS16613	4U	8	78.254	-	h	h	h	a	-	h	h	a	b	h	h	-	h	-	h	a	a	a	a	h	a	h	a	b	a	a	a	h	a	h	a	a	h	h	a	a	a	h	h	b	h	h	-	b	h
Aeup1GBS16276	4U	8	78.254	h	h	h	h	a	h	h	h	a	b	h	h	a	h	h	h	a	a	a	a	h	a	h	a	b	a	a	a	h	a	h	a	a	h	h	a	a	a	h	h	b	h	h	h	b	h
Aeup1GBS7041	4U	8	78.709	h	h	h	h	a	h	h	h	a	b	h	h	a	h	h	h	a	a	a	a	h	-	h	a	b	a	a	a	h	a	h	a	a	h	h	a	a	a	h	h	b	h	h	h	b	h
Aeup1GBS15330	4U	8	79.467	h	h	h	h	a	h	h	h	a	h	h	h	a	h	h	h	a	a	a	a	h	a	h	a	b	a	a	a	h	a	h	a	a	a	h	a	a	a	h	h	b	h	h	h	b	h
Aeup1GBS6423	4U	8	79.467	h	h	h	h	a	h	h	h	a	h	h	h	a	h	h	h	a	a	a	a	h	a	h	a	b	a	a	a	h	a	h	a	a	a	h	a	a	a	-	h	b	h	h	h	b	h
Aeup1GBS20096	4U	8	79.845	-	h	h	h	a	h	h	h	a	h	h	h	a	h	h	h	a	a	a	a	h	a	h	a	b	a	a	a	h	a	h	a	a	a	h	a	a	a	h	h	b	h	h	h	b	h
Aeup1GBS13522	4U	8	81.058	h	h	h	h	a	h	h	h	a	h	h	h	a	h	h	h	a	a	a	a	h	a	h	a	b	a	a	a	h	a	h	a	a	a	h	a	a	a	h	h	b	h	h	h	b	h
Aeup1GBS20239	4U	8	81.436	h	h	h	h	a	h	h	h	a	h	h	h	a	h	-	h	a	a	a	a	h	a	h	a	b	a	a	a	b	a	h	a	a	a	h	a	a	a	h	h	b	h	h	h	b	h
Aeup1GBS20393	4U	8	81.815	h	h	h	h	a	h	h	h	a	h	h	h	a	h	-	h	a	a	a	a	h	a	h	a	b	a	a	a	b	a	h	a	a	a	h	a	a	a	h	h	b	h	h	h	b	h
Aeup1GBS2714	4U	8	83.028	-	h	h	h	a	h	h	h	a	-	h	h	a	h	-	h	a	a	a	a	h	a	h	a	b	a	a	a	b	a	h	a	-	a	h	a	a	a	h	h	b	h	h	h	b	h
Aeup1GBS15594	4U	8	83.028	h	h	h	h	a	h	h	h	a	h	h	h	a	h	h	h	a	a	a	a	h	a	h	a	b	a	a	a	b	a	h	a	a	a	h	a	a	a	h	h	b	h	h	h	b	h
Aeup1GBS11641	4U	8	83.482	h	h	h	h	a	h	h	h	a	h	h	h	a	h	-	h	a	a	a	a	h	a	h	a	b	-	a	a	b	a	h	a	a	a	h	a	a	a	h	h	b	h	h	h	b	h
Aeup1GBS12624	4U	8	83.482	h	h	h	h	a	h	h	h	a	h	h	h	a	h	h	h	a	a	a	a	h	a	h	a	b	-	a	a	b	a	h	a	a	a	h	a	a	a	h	h	b	h	h	h	b	h
Aeup1GBS20080	4U	8	83.482	h	h	h	h	a	h	h	h	a	h	h	h	a	h	-	h	a	-	a	a	h	a	h	a	b	a	a	a	b	a	h	a	a	a	h	a	a	a	h	h	b	h	-	h	b	h
Aeup1GBS2135	4U	8	83.482	h	h	h	h	a	h	h	h	a	h	h	h	a	h	h	h	a	a	a	a	h	a	h	a	b	a	a	a	b	a	h	a	-	a	h	a	a	a	h	h	b	h	h	h	b	-
Aeup1GBS21660	4U	8	83.482	h	h	h	h	a	h	h	h	a	h	h	h	a	h	h	h	a	a	a	a	h	a	h	a	b	a	a	a	b	a	h	a	a	a	h	a	a	a	h	h	b	h	h	h	b	-
Aeup1GBS8246	4U	8	83.482	h	h	h	h	a	h	h	h	a	h	h	h	a	h	h	h	a	a	a	a	h	a	h	a	b	a	a	a	b	a	h	a	a	a	h	a	a	a	h	h	b	h	h	h	b	h
Aeup1GBS9939	4U	8	83.482	h	h	h	h	a	h	h	h	a	h	h	h	a	h	h	h	a	a	a	a	h	a	h	a	b	a	a	a	b	a	h	a	a	a	h	a	a	a	h	h	b	h	h	h	b	h
Aeup1GBS15048	4U	8	83.937	h	h	h	h	a	h	h	h	a	h	h	h	a	h	h	h	a	a	a	a	h	a	h	a	b	a	a	a	b	a	h	a	a	a	h	a	a	a	h	h	b	h	h	h	b	h
Aeup1GBS7876	4U	8	83.937	h	h	h	h	a	h	h	h	a	h	h	h	a	h	h	h	a	a	a	a	h	a	h	a	b	a	a	a	b	a	h	a	a	a	h	a	a	a	h	h	b	h	h	h	b	h
Aeup1GBS4505	4U	8	84.391	-	h	h	h	a	h	h	h	a	h	h	h	a	h	h	h	a	a	a	a	h	a	h	a	b	a	a	a	b	a	h	a	a	a	h	a	a	a	h	h	b	h	h	h	b	h
Aeup1GBS21220	4U	8	84.391	-	h	h	h	a	h	h	h	a	h	h	h	a	h	h	h	a	a	a	a	h	a	h	a	b	a	a	a	b	a	h	a	a	a	h	a	a	a	h	h	b	h	h	h	b	h
Aeup1GBS19726	4U	8	84.391	h	h	h	h	a	h	h	h	a	h	h	h	a	h	-	h	a	a	a	a	h	a	h	a	b	a	a	a	b	a	h	a	a	a	h	a	a	a	h	h	b	h	h	h	b	h
Aeup1GBS8099	4U	8	85.604	h	h	h	h	a	h	h	h	a	a	h	h	-	h	-	h	a	a	a	a	h	a	h	a	b	a	a	a	b	a	h	a	-	a	h	a	a	a	h	h	b	h	h	-	b	h
Aeup1GBS5871	4U	8	85.604	h	h	h	h	a	h	-	h	a	-	h	h	a	h	b	h	a	a	a	a	h	a	h	a	b	a	a	a	b	a	h	a	a	a	h	a	a	a	h	h	b	h	h	h	b	h
Aeup1GBS20706	4U	8	86.437	h	h	h	h	a	-	-	-	a	h	h	h	-	h	b	h	a	a	a	a	h	a	h	a	b	a	a	a	b	a	h	a	a	a	h	a	a	a	-	h	b	h	h	h	b	h
Aeup1GBS12522	4U	8	86.892	h	h	-	h	a	h	h	h	a	h	h	h	a	h	-	h	a	a	a	a	h	a	h	a	b	a	-	a	b	a	h	a	a	a	h	a	a	a	h	h	b	h	h	-	b	h
Aeup1GBS1349	4U	8	86.892	h	h	h	h	a	h	h	h	a	h	h	h	a	h	b	h	a	a	a	a	h	a	h	a	b	a	a	a	b	a	h	a	a	a	h	a	a	a	h	h	b	h	h	h	b	h
Aeup1GBS14517	4U	8	87.725	h	h	h	h	a	h	h	h	a	h	h	h	a	h	h	h	a	a	a	a	h	a	h	a	b	a	a	a	b	a	h	a	a	a	h	a	a	a	h	h	b	h	h	h	b	h
Aeup1GBS20327	4U	8	87.725	h	h	h	h	a	h	h	h	a	h	h	h	a	h	h	h	a	a	a	a	h	a	h	a	b	a	a	a	b	a	h	a	a	a	h	a	a	a	h	h	b	h	h	-	b	h
Aeup1GBS3984	4U	8	87.725	h	h	h	h	a	h	h	h	a	h	h	h	a	h	h	h	a	a	a	a	h	a	h	a	b	a	a	a	b	a	h	a	-	a	h	a	a	a	h	h	b	h	h	h	b	h
Aeup1GBS4842	4U	8	89.392	h	h	h	h	a	h	h	h	a	h	h	h	a	h	h	h	a	a	a	a	h	a	h	a	b	a	a	a	b	a	a	a	-	a	h	a	a	a	-	h	b	h	b	h	b	h
Aeup1GBS4843	4U	8	89.392	h	h	h	h	a	h	h	h	a	h	h	h	-	h	-	h	a	a	a	a	h	a	h	a	b	a	a	a	b	a	a	a	-	a	h	a	a	a	h	h	b	-	b	h	b	h
Aeup1GBS1163	4U	8	89.771	h	h	h	h	a	h	h	h	a	h	h	h	a	h	h	h	a	a	a	a	h	a	h	a	b	a	a	a	b	a	a	a	a	a	h	a	a	a	h	h	b	h	b	h	b	h
Aeup1GBS3587	4U	8	90.983	h	h	h	h	a	h	h	h	a	h	h	h	a	h	-	h	a	a	a	-	h	a	h	a	b	a	a	a	b	a	-	a	a	a	h	a	a	a	h	h	b	h	b	h	b	h
Aeup1GBS11591	4U	8	91.362	h	h	h	h	a	h	h	h	a	h	h	h	a	h	h	h	a	a	a	a	h	a	h	a	b	a	a	a	b	a	a	a	a	a	h	a	a	a	h	h	b	h	b	h	b	h
Aeup1GBS6054	4U	8	91.741	h	h	h	h	a	h	h	h	a	-	h	h	a	h	h	h	a	a	a	a	h	a	h	a	b	a	a	a	b	a	a	a	a	a	h	a	a	a	h	h	b	h	b	h	b	h
Aeup1GBS194	4U	8	92.574	h	h	h	h	a	h	h	h	a	h	h	h	a	h	h	h	a	a	a	a	h	a	h	a	b	a	a	a	b	a	a	a	a	a	h	a	-	a	h	h	b	h	b	h	h	h
Aeup1GBS8200	4U	8	92.574	h	h	h	h	a	h	h	h	a	h	h	h	a	h	h	h	a	a	a	a	h	a	h	a	b	a	a	a	b	a	a	a	a	a	h	a	a	a	h	h	b	h	b	h	h	h
Aeup1GBS20900	4U	8	92.953	h	h	h	h	a	h	h	h	a	h	h	h	a	h	a	h	a	a	a	a	h	a	h	a	b	a	a	a	b	a	a	a	a	a	h	a	a	a	h	h	b	h	b	h	h	h
Aeup1GBS2813	4U	8	92.953	h	h	h	h	a	h	h	h	a	h	h	h	a	h	a	h	a	a	a	a	h	-	h	a	b	a	a	a	b	a	a	a	a	a	h	a	a	a	h	h	b	h	b	h	h	h
Aeup1GBS12120	4U	8	93.787	h	h	h	h	h	h	h	h	a	h	h	h	a	h	a	h	a	a	a	a	h	a	h	a	b	a	a	a	b	a	a	a	a	a	h	a	a	a	h	h	b	h	b	h	h	h
Aeup1GBS13122	4U	8	93.787	h	h	h	h	h	h	h	h	a	h	h	h	a	h	a	h	a	a	a	a	h	a	h	a	b	a	a	a	b	a	a	a	a	a	h	a	a	a	h	h	b	h	b	-	h	h
Aeup1GBS18299	4U	8	93.787	h	h	h	h	h	h	h	h	a	h	h	h	a	h	a	h	a	a	a	a	h	a	h	a	b	a	a	a	b	a	a	a	a	a	h	a	a	a	h	h	b	h	b	h	h	h
Aeup1GBS11235	4U	8	93.787	h	h	h	h	h	h	h	h	a	h	h	h	a	h	a	h	a	a	a	a	h	a	h	a	b	a	a	a	b	a	a	a	a	a	h	a	a	a	h	h	b	h	b	h	h	h
Aeup1GBS13376	4U	8	93.787	h	h	h	h	h	h	h	h	a	h	h	h	a	h	a	h	a	a	a	a	h	a	h	a	b	a	a	a	b	a	a	a	-	a	h	a	a	a	h	h	b	h	b	h	h	h
Aeup1GBS4041	4U	8	93.787	h	h	h	h	h	h	h	h	a	h	h	h	a	h	a	h	a	a	a	a	h	a	h	a	b	a	a	a	b	a	a	a	a	-	h	a	a	a	h	h	b	h	b	h	h	h
Aeup1GBS7786	4U	8	93.787	h	h	h	h	h	h	h	h	a	h	h	h	a	h	a	h	a	a	a	a	h	a	h	a	b	a	a	a	b	a	a	a	a	a	h	a	a	a	h	h	b	h	b	h	h	h
Aeup1GBS17202	4U	8	94.544	b	h	h	h	h	h	-	h	a	b	h	h	a	h	a	h	a	a	a	a	h	a	h	a	b	a	a	a	b	a	a	a	a	a	h	a	a	a	h	h	b	h	b	h	h	h
Aeup1GBS9807	4U	8	94.923	b	h	h	h	h	h	h	h	a	b	h	h	a	h	a	h	a	a	a	a	h	a	h	a	b	a	a	a	b	a	a	a	a	-	h	a	a	a	h	h	b	h	b	h	h	h
Aeup1GBS6586	4U	8	95.302	b	h	h	h	h	h	h	h	a	b	h	h	a	h	a	h	a	a	a	a	b	a	h	a	b	a	a	a	b	a	a	a	a	a	h	a	a	a	h	h	b	h	b	-	h	h
Aeup1GBS6601	4U	8	95.302	b	h	h	h	h	h	h	h	a	b	h	h	a	h	a	h	a	-	a	a	b	a	h	a	b	a	a	a	b	a	a	a	a	a	h	a	a	a	h	h	b	h	b	h	h	h
Aeup1GBS20546	4U	8	95.302	b	h	h	h	h	h	h	h	a	b	h	h	a	h	a	h	a	a	a	a	b	a	h	a	b	a	a	a	b	a	a	a	a	a	h	a	a	a	h	h	b	h	b	h	h	h
Aeup1GBS278	4U	8	95.681	b	h	h	h	h	h	h	h	a	b	h	h	a	h	a	h	a	a	a	a	b	a	h	a	b	a	a	a	b	a	a	a	a	a	h	a	a	a	h	h	b	h	b	h	h	h
Aeup1GBS20383	4U	8	96.06	b	h	h	h	h	h	h	h	a	b	h	h	a	h	a	h	a	a	a	a	b	a	h	-	b	a	a	a	b	a	a	a	a	a	-	a	a	a	h	h	b	h	b	h	h	h
Aeup1GBS20274	4U	8	96.06	b	h	h	h	h	h	h	-	a	b	h	h	a	h	a	h	a	a	a	a	b	a	h	a	b	a	-	a	b	a	a	a	a	a	h	a	a	a	h	h	b	h	b	h	h	h
Aeup1GBS4895	4U	8	96.893	b	h	h	h	h	h	h	h	a	b	h	h	a	h	a	h	a	a	a	a	b	a	h	a	b	a	a	a	b	a	a	a	a	a	h	a	a	a	h	h	b	-	b	h	h	h
Aeup1GBS5500	4U	8	96.893	b	h	h	h	h	h	-	h	a	b	h	-	a	h	a	h	a	a	a	a	b	-	h	a	b	a	a	a	b	a	a	a	a	a	h	a	a	-	h	h	b	h	b	h	h	h
Aeup1GBS894	4U	8	97.726	b	h	h	h	h	h	h	h	a	b	h	h	a	h	a	h	a	a	a	a	b	a	h	a	b	a	a	a	b	a	a	a	a	a	h	a	a	a	h	h	b	h	b	h	h	h
Aeup1GBS17542	4U	8	98.105	b	h	-	h	h	h	h	h	a	b	h	h	a	h	a	h	a	a	a	a	b	a	h	a	b	a	a	a	b	a	a	a	a	a	h	a	a	a	h	h	b	h	b	h	h	h
Aeup1GBS20596	4U	8	98.105	b	h	h	h	h	-	h	h	a	b	h	h	a	h	a	h	a	a	a	a	b	a	h	a	b	a	a	a	b	a	a	a	a	a	h	a	a	a	h	h	b	h	b	h	h	-
Aeup1GBS17379	4U	8	98.105	b	h	h	h	h	h	h	h	a	b	h	h	a	h	a	h	a	a	a	a	b	a	h	a	-	a	a	a	b	a	a	a	a	a	h	a	a	a	h	h	b	h	b	h	h	h
Aeup1GBS18263	4U	8	98.105	b	h	h	h	h	h	h	h	a	b	h	h	a	h	a	h	a	a	a	a	b	a	h	a	b	a	a	a	b	a	a	a	a	a	h	a	a	a	h	h	b	h	b	h	h	-
Aeup1GBS13246	4U	8	98.484	b	h	h	h	h	h	h	h	a	b	h	h	a	h	a	h	a	a	a	a	b	a	h	a	b	a	a	a	b	a	a	a	a	a	h	a	a	a	h	h	b	h	b	h	h	-
Aeup1GBS17467	4U	8	98.484	b	h	h	h	h	h	h	h	a	b	h	h	a	h	a	h	a	a	a	a	b	a	h	a	b	a	a	a	b	a	a	a	a	a	h	a	a	a	h	h	b	h	b	h	h	h
Aeup1GBS2724	4U	8	99.317	b	h	h	h	h	h	h	h	a	b	h	h	a	h	a	h	a	h	a	a	b	a	h	a	b	a	a	a	b	a	a	a	a	a	h	a	a	a	h	h	b	h	b	h	h	h
Aeup1GBS20935	4U	8	99.772	b	h	h	h	h	h	h	b	a	b	h	h	a	h	a	h	a	h	a	a	b	a	h	a	b	a	a	a	b	a	a	a	a	a	h	a	a	a	h	h	b	h	b	-	h	h
Aeup1GBS6592	4U	8	99.772	b	h	h	h	h	h	h	b	a	b	h	h	a	h	a	h	a	h	a	a	b	a	h	a	b	a	-	a	b	a	a	a	a	-	h	a	a	a	h	h	b	-	b	-	h	h
Aeup1GBS3275	4U	8	100.226	b	h	h	h	h	h	h	b	a	b	h	h	a	h	a	h	a	a	a	a	b	a	h	a	b	a	a	a	b	a	a	a	a	a	h	a	a	a	h	h	b	h	b	h	h	h
Aeup1GBS16897	4U	8	100.226	b	h	h	h	h	h	h	b	a	b	h	h	a	h	a	h	a	a	a	a	b	a	h	a	b	a	a	a	b	a	a	a	a	a	h	a	a	a	h	h	b	h	b	h	h	h
Aeup1GBS1866	4U	8	100.226	b	h	h	h	h	h	h	b	-	b	h	h	a	h	a	h	a	a	a	a	b	a	h	a	b	a	a	a	b	a	a	a	a	a	h	a	a	a	h	h	b	h	b	h	h	h
Aeup1GBS21623	4U	8	100.226	b	h	h	h	h	h	-	b	a	b	h	h	a	h	-	h	a	a	a	a	b	a	h	a	-	a	a	a	b	a	a	a	a	a	h	a	a	a	h	h	b	h	b	h	h	h
Aeup1GBS798	4U	8	100.681	-	h	h	h	h	h	h	b	a	b	h	h	a	h	a	h	a	a	a	a	b	a	h	a	b	a	a	a	b	-	a	a	a	a	h	a	a	a	h	h	b	h	b	h	h	h
Aeup1GBS11366	4U	8	100.681	b	h	h	h	h	-	h	b	a	b	h	h	a	h	a	h	a	a	a	a	b	a	h	a	b	a	a	a	b	a	a	a	a	a	h	a	a	a	h	h	b	h	b	h	h	h
Aeup1GBS20100	4U	8	100.681	b	h	h	h	h	h	h	b	a	b	h	h	a	h	a	h	a	a	a	a	b	a	h	a	b	a	a	a	b	a	a	a	a	a	h	a	a	a	h	h	b	h	b	h	h	-
Aeup1GBS10836	4U	8	100.681	b	h	-	h	h	h	h	b	a	b	h	h	a	h	a	h	a	a	a	a	b	a	h	a	b	a	a	a	b	a	a	a	a	a	h	a	a	a	h	h	b	h	b	h	h	h
Aeup1GBS11699	4U	8	100.681	b	h	h	h	h	h	-	b	a	b	h	h	a	h	a	h	a	a	a	a	b	a	h	a	b	a	a	a	b	a	a	a	a	a	h	-	a	a	h	h	b	h	b	h	h	h
Aeup1GBS1828	4U	8	100.681	b	h	h	h	h	h	h	b	a	b	h	h	a	h	a	h	a	a	a	a	b	a	h	a	b	a	a	a	b	a	a	a	a	a	h	a	a	a	h	h	b	h	b	h	h	h
Aeup1GBS11408	4U	8	101.136	b	h	h	h	h	h	h	b	a	b	h	h	a	h	a	h	a	a	a	a	b	a	h	a	b	a	a	a	b	a	a	a	-	-	h	a	a	a	h	h	b	h	b	h	h	h
Aeup1GBS20369	4U	8	101.136	b	h	h	h	h	h	h	b	a	b	h	h	a	h	a	h	a	a	a	a	b	a	h	a	b	a	a	a	b	a	a	a	a	h	h	a	a	a	h	h	b	h	b	h	h	h
Aeup1GBS6765	4U	8	101.136	b	h	h	h	h	h	h	b	a	b	h	h	a	h	a	h	a	a	a	a	b	a	h	a	b	a	a	a	b	a	a	a	a	h	h	a	a	a	h	h	b	h	b	h	h	h
Aeup1GBS11093	4U	8	101.136	b	h	-	h	h	h	h	b	a	b	h	h	a	h	a	h	a	a	a	a	b	a	h	a	b	a	a	a	b	a	a	a	-	h	h	a	a	a	h	h	b	h	-	h	h	h
Aeup1GBS19545	4U	8	101.136	b	h	h	h	h	h	h	b	a	b	h	h	-	h	-	h	a	a	a	a	b	a	h	a	b	a	-	a	b	a	a	a	a	h	h	a	a	a	h	h	b	-	b	h	h	h
Aeup1GBS7665	4U	8	101.136	b	h	h	h	h	h	h	b	a	b	h	h	a	h	a	h	a	a	a	a	b	a	h	a	b	a	a	a	b	a	a	a	a	h	h	a	a	a	h	h	b	h	b	h	h	h
Aeup1GBS9608	4U	8	101.136	b	h	h	h	h	h	h	b	a	b	h	h	-	h	a	h	a	a	a	a	b	a	h	a	b	a	a	a	b	a	a	a	a	h	h	a	a	a	h	h	b	h	b	h	h	-
Aeup1GBS5738	4U	8	101.893	b	h	h	h	h	h	h	b	a	b	h	h	a	h	a	h	a	a	a	a	b	a	h	a	b	a	a	a	b	a	a	a	a	h	h	a	a	a	h	h	b	h	b	h	h	h
Aeup1GBS2441	4U	8	102.651	b	h	h	h	h	h	h	b	a	b	h	h	a	h	-	h	a	a	a	a	b	a	h	a	b	a	a	a	b	a	a	a	a	h	h	a	a	a	h	h	b	h	b	h	h	b
Aeup1GBS4566	4U	8	102.651	b	h	h	h	h	h	h	b	a	b	h	h	a	h	a	h	a	a	a	a	b	a	h	a	b	a	a	a	b	a	a	a	a	h	h	a	a	a	h	h	b	h	b	h	h	-
Aeup1GBS4853	4U	8	103.408	b	h	h	h	h	h	h	b	a	b	h	h	a	h	a	h	a	a	a	a	b	a	h	a	b	a	a	a	b	a	a	a	a	h	h	a	a	a	h	h	b	h	b	h	h	b
Aeup1GBS13954	4U	8	103.787	b	h	h	h	h	h	h	b	a	b	h	h	-	h	a	h	a	a	a	a	b	a	h	a	b	a	a	a	b	a	a	a	a	h	h	a	a	a	h	h	b	h	b	h	h	h
Aeup1GBS2888	4U	8	105.075	b	h	h	h	h	h	h	b	a	b	h	h	a	h	a	h	a	a	a	a	b	a	h	a	b	a	a	a	b	a	a	a	a	h	h	a	a	a	h	h	b	h	b	h	h	h
Aeup1GBS3615	4U	8	105.075	b	h	h	h	h	h	h	b	a	b	h	h	a	h	a	h	a	a	a	a	b	a	h	a	b	a	a	a	b	a	a	a	-	h	h	a	a	a	h	h	b	h	b	h	h	h
Aeup1GBS18646	4U	8	105.492	b	h	h	h	h	h	h	b	a	-	h	h	a	h	a	h	a	a	a	a	b	a	h	a	b	a	a	a	b	a	a	a	a	h	h	a	a	a	h	h	b	h	b	h	h	h
Aeup1GBS20550	4U	8	105.492	b	h	h	h	h	h	h	b	a	b	h	h	a	h	a	h	a	a	a	a	b	a	h	a	b	a	-	a	b	a	a	a	a	h	h	a	a	a	h	h	b	h	b	h	h	h
Aeup1GBS2570	4U	8	105.871	b	h	h	h	h	h	h	b	a	b	h	h	a	h	a	h	a	a	a	a	b	a	h	a	b	a	a	a	b	a	a	a	a	h	h	a	a	-	h	h	b	h	b	-	h	-
Aeup1GBS3068	4U	8	105.871	b	h	h	h	h	h	h	b	a	b	h	h	a	h	a	h	a	a	a	a	b	a	h	a	b	a	a	a	b	a	a	a	a	h	h	a	a	a	h	h	b	h	b	h	h	h
Aeup1GBS3609	4U	8	105.871	b	h	h	h	h	h	h	b	a	b	h	h	a	-	a	h	a	a	a	a	b	a	h	a	b	a	a	a	b	a	a	a	a	h	h	a	a	a	h	h	b	h	b	h	h	h
Aeup1GBS15593	4U	8	105.871	b	h	h	h	h	h	h	b	a	b	h	h	-	h	a	h	a	a	a	a	b	a	h	a	b	a	a	a	b	a	a	a	-	h	h	a	a	a	h	h	b	h	b	-	h	h
Aeup1GBS2477	4U	8	105.871	b	h	h	h	h	h	h	b	a	b	h	h	a	h	a	h	a	a	a	a	b	a	h	a	b	a	a	a	b	a	a	a	a	h	h	a	a	a	h	h	b	h	b	h	h	h
Aeup1GBS8073	4U	8	105.871	b	h	h	h	h	h	h	b	a	b	h	h	a	h	a	h	a	a	a	a	b	a	h	a	b	a	a	a	b	a	a	a	a	h	h	a	a	a	h	h	b	h	b	h	h	-
Aeup1GBS18179	4U	8	106.25	b	h	h	h	h	h	h	b	a	b	h	h	a	h	a	h	a	a	a	a	b	a	h	a	b	a	a	a	b	a	a	a	a	h	h	a	a	a	h	h	b	h	b	h	h	h
Aeup1GBS17060	4U	8	106.25	b	h	h	h	h	h	h	b	a	b	h	h	a	h	a	h	-	a	a	a	b	a	h	a	b	a	a	a	b	a	a	a	a	h	h	a	a	a	h	h	b	h	b	h	h	h
Aeup1GBS15691	4U	8	108.22	b	h	h	h	h	h	h	b	a	b	h	h	-	h	-	h	h	a	a	a	b	a	h	a	b	a	a	a	b	a	a	a	a	h	h	a	a	a	h	h	b	h	b	h	h	h
Aeup1GBS2940	4U	8	108.22	b	h	h	h	h	h	-	b	a	b	h	h	a	h	a	h	h	a	a	a	b	a	h	a	b	a	a	a	b	a	a	a	a	h	h	a	a	a	h	h	b	h	b	-	h	h
Aeup1GBS6317	4U	8	108.22	b	h	h	h	h	h	h	b	a	b	h	-	a	h	a	h	h	a	a	a	b	a	h	a	b	a	a	a	b	a	a	a	a	h	h	a	a	a	h	h	b	h	b	h	h	h
Aeup1GBS15302	4U	8	109.054	b	h	h	h	h	h	h	b	a	b	h	h	-	h	a	h	h	a	a	a	b	a	h	a	b	a	h	a	b	a	a	a	a	h	h	a	a	a	h	h	b	h	b	-	h	-
Aeup1GBS8750	4U	8	109.054	b	h	h	h	h	h	h	b	a	b	h	h	a	h	a	h	h	a	a	a	b	a	h	a	b	a	h	a	b	a	a	a	a	h	h	a	a	a	h	h	b	h	b	h	h	h
Aeup1GBS11041	4U	8	109.433	b	h	h	h	h	h	h	b	a	b	h	h	a	h	a	h	h	a	a	a	b	a	h	a	b	a	h	a	b	a	a	a	a	h	h	a	a	a	h	h	b	h	b	h	h	h
Aeup1GBS5664	4U	8	109.433	b	h	h	h	h	h	h	b	a	b	h	h	a	h	a	h	h	a	a	a	b	a	h	a	b	a	h	a	b	a	a	a	a	h	h	a	a	a	h	h	b	h	b	h	h	h
Aeup1GBS18510	4U	8	109.433	b	h	h	h	h	h	h	b	a	b	h	h	a	h	a	h	h	a	a	a	b	a	h	a	b	a	h	a	b	a	a	a	a	h	h	a	a	a	h	h	b	h	b	h	h	h
Aeup1GBS14217	4U	8	109.811	b	h	h	h	h	h	-	b	a	b	h	h	a	h	a	h	-	a	a	a	b	a	h	a	b	a	h	a	b	a	a	a	a	h	h	a	a	a	h	h	b	-	b	h	h	h
Aeup1GBS6730	4U	8	109.811	b	h	h	h	h	h	h	b	a	b	h	h	a	h	a	h	h	a	a	a	b	a	h	a	b	a	h	a	b	a	a	a	a	h	h	a	a	a	h	h	b	h	b	h	h	h
Aeup1GBS13703	4U	8	109.811	b	h	h	h	h	h	h	b	a	b	-	h	a	h	-	h	h	a	a	a	b	a	h	a	b	a	h	a	b	a	a	a	a	-	h	a	a	a	h	h	b	h	b	-	h	h
Aeup1GBS16796	4U	8	109.811	b	h	h	h	h	h	h	b	a	b	h	h	a	h	a	h	h	a	-	a	b	a	h	a	b	a	h	a	b	a	a	a	a	h	h	a	a	a	h	h	b	h	b	h	h	h
Aeup1GBS500	4U	8	109.811	b	h	h	h	h	h	h	b	a	b	h	h	a	h	a	h	h	a	a	-	b	a	h	a	b	a	h	a	b	a	a	a	a	h	h	a	a	a	h	h	b	h	b	h	h	h
Aeup1GBS16355	4U	8	110.645	b	h	h	h	h	h	h	b	a	b	h	h	a	h	a	h	h	a	a	a	b	a	a	a	b	a	h	a	b	a	a	a	a	-	h	a	a	a	h	h	b	h	b	h	h	b
Aeup1GBS11349	4U	8	110.645	b	h	h	h	h	-	h	b	a	b	h	h	a	h	a	h	h	a	a	a	b	a	a	a	b	a	h	a	b	a	a	a	a	-	h	a	a	a	h	h	b	h	b	-	h	-
Aeup1GBS4956	4U	8	110.645	b	h	h	h	h	h	h	b	a	b	h	h	a	h	a	h	h	a	a	a	b	a	a	a	b	a	h	a	b	a	a	a	a	h	h	a	a	a	h	h	b	h	b	h	h	h
Aeup1GBS1220	4U	8	111.099	b	h	h	h	h	-	h	b	a	b	h	h	a	h	a	h	h	a	a	a	b	a	a	a	b	a	h	a	b	a	a	a	-	h	h	a	a	a	h	h	b	h	b	h	h	-
Aeup1GBS15859	4U	8	111.099	b	h	h	h	h	h	h	b	a	b	h	-	a	h	a	h	h	a	a	a	b	a	a	a	b	a	h	a	b	a	a	a	a	h	h	a	a	a	h	h	b	-	b	h	h	h
Aeup1GBS19488	4U	8	111.099	b	h	h	h	h	-	h	b	a	b	h	h	a	h	a	h	h	a	a	a	b	a	a	a	b	a	h	a	b	a	a	a	a	h	h	a	a	a	h	h	b	h	b	h	h	h
Aeup1GBS10807	4U	8	111.099	b	h	h	h	h	h	h	b	a	b	h	h	a	h	a	h	h	a	a	a	b	a	a	a	b	a	h	a	b	a	a	a	a	h	h	a	a	a	h	h	b	h	b	h	h	h
Aeup1GBS310	4U	8	111.099	b	h	h	h	h	h	h	b	a	b	h	h	a	h	a	h	h	a	a	a	b	a	a	a	b	a	h	a	b	a	a	a	a	h	h	a	a	a	h	h	b	h	b	h	h	h
Aeup1GBS4214	4U	8	111.099	b	h	h	h	h	h	h	b	a	b	h	h	a	h	a	h	h	a	a	a	b	a	a	a	b	a	h	a	b	a	a	a	-	h	h	a	a	a	h	h	b	h	b	h	h	h
Aeup1GBS5668	4U	8	111.099	b	h	h	h	h	h	h	b	a	b	h	h	a	h	a	h	h	a	a	a	b	a	a	a	b	a	h	a	b	a	a	a	a	h	h	a	a	a	h	h	b	h	b	h	h	h
Aeup1GBS8802	4U	8	111.099	b	h	h	h	h	-	h	b	a	b	h	h	a	h	a	h	h	a	a	a	b	a	a	a	b	a	h	a	b	a	a	a	a	h	h	a	a	a	h	h	b	h	b	h	h	h
Aeup1GBS19024	4U	8	111.554	b	h	h	h	h	h	-	b	a	b	h	h	a	h	-	-	h	a	a	a	b	-	h	a	b	a	h	a	b	a	a	a	a	-	h	a	a	a	h	h	b	-	b	h	h	h
Aeup1GBS19808	4U	8	112.008	b	h	h	h	h	h	-	b	a	b	h	h	a	h	a	h	h	a	a	a	b	a	h	a	b	a	h	a	b	a	a	a	a	h	h	a	a	a	h	h	b	h	b	h	h	h
Aeup1GBS10085	4U	8	112.766	b	h	h	h	h	h	h	b	a	b	h	h	a	h	a	h	h	a	a	a	b	a	a	a	b	a	h	h	b	a	a	a	a	h	h	a	a	a	h	h	b	h	b	h	h	h
Aeup1GBS12866	4U	8	112.766	b	h	h	h	h	h	h	b	a	b	h	h	a	h	a	h	h	a	a	a	b	a	a	a	b	a	h	h	b	a	a	a	a	h	h	a	a	a	h	h	b	h	b	h	h	h
Aeup1GBS7081	4U	8	112.766	b	h	h	h	h	h	h	b	a	b	h	h	a	h	a	h	h	a	a	a	b	a	a	a	b	a	h	h	b	a	a	a	a	h	h	a	a	a	h	h	b	h	b	h	h	h
Aeup1GBS11727	4U	8	113.524	b	h	h	h	h	h	h	b	a	h	h	h	a	h	a	h	h	a	a	a	b	a	a	a	b	a	h	a	b	a	a	a	a	h	h	a	a	a	h	h	b	h	b	h	h	h
Aeup1GBS13792	4U	8	113.903	b	h	h	h	h	h	h	b	a	h	h	h	a	h	a	h	h	a	a	a	b	a	a	a	b	a	h	a	b	a	-	a	-	h	h	a	a	a	h	h	b	h	b	h	h	h
Aeup1GBS14132	4U	8	114.281	b	h	h	h	h	h	h	b	a	h	h	h	a	h	a	h	h	a	a	a	b	a	a	a	b	a	h	a	b	a	a	a	a	h	h	-	a	a	h	h	b	h	b	h	h	h
Aeup1GBS9365	4U	8	114.281	b	h	h	h	h	h	h	b	a	h	h	h	a	h	a	h	h	a	a	a	b	a	a	a	b	a	h	a	b	a	a	a	-	h	h	a	a	a	h	h	b	h	b	h	h	h
Aeup1GBS20745	4U	8	114.736	b	h	h	h	h	h	h	b	a	h	h	h	a	h	a	h	h	a	a	a	b	a	a	a	b	a	h	a	b	a	a	a	a	h	h	a	a	a	h	h	b	h	b	h	b	h
Aeup1GBS919	4U	8	114.736	b	h	-	h	h	h	h	b	a	h	h	h	a	h	a	h	h	a	a	a	b	a	a	a	b	a	h	a	b	a	a	a	a	h	h	a	a	a	h	-	b	h	b	-	b	-
Aeup1GBS10217	4U	8	115.19	b	h	h	h	h	h	h	b	a	h	h	h	a	h	h	h	h	a	a	a	b	a	a	a	b	a	h	a	b	a	a	a	a	h	h	a	a	a	h	h	b	h	b	h	b	h
Aeup1GBS18549	4U	8	115.19	b	h	h	h	h	h	h	b	a	h	h	h	a	h	h	h	h	a	a	a	b	a	a	a	b	a	h	a	b	a	a	a	a	h	h	a	a	a	h	h	b	h	b	h	b	h
Aeup1GBS6224	4U	8	115.19	b	h	h	h	h	h	h	b	a	h	h	h	a	h	h	h	h	a	a	a	b	a	a	a	b	a	h	-	b	a	a	a	a	h	h	a	a	a	h	h	b	h	b	h	b	h
Aeup1GBS12591	4U	8	115.569	b	h	h	h	h	h	h	b	a	h	h	h	a	h	h	h	h	a	a	a	b	a	a	a	b	a	h	a	b	a	a	a	a	h	h	a	a	a	h	h	b	h	b	h	b	h
Aeup1GBS10962	4U	8	115.948	b	h	h	h	h	h	h	b	a	h	h	h	a	h	h	h	h	a	a	a	b	a	a	a	b	a	h	a	b	a	-	a	a	h	h	a	a	a	h	h	b	h	b	h	b	h
Aeup1GBS13914	4U	8	115.948	b	h	h	h	h	h	h	b	a	h	h	h	a	h	h	h	h	a	a	a	b	a	a	a	b	a	h	-	b	a	a	a	a	h	h	a	a	a	h	h	b	h	b	-	b	h
Aeup1GBS8760	4U	8	119.21	b	h	h	h	h	b	h	b	a	h	b	h	a	h	h	h	h	a	a	a	b	a	-	a	b	a	h	a	b	a	a	a	a	h	h	a	a	a	h	h	b	h	b	h	b	h
Aeup1GBS18275	4U	8	119.589	b	h	h	h	h	b	h	b	a	h	b	h	a	h	h	h	h	a	a	a	b	a	a	a	b	a	h	a	b	a	a	a	a	h	h	a	a	a	h	h	b	h	b	h	b	h
Aeup1GBS498	4U	8	119.589	b	h	h	h	h	b	h	b	a	-	b	h	a	h	h	h	h	a	a	a	b	a	a	a	b	a	h	a	b	a	a	a	a	h	h	a	a	a	h	h	b	h	b	h	b	h
Aeup1GBS9933	4U	8	119.589	b	h	h	h	h	b	h	b	a	h	b	h	a	h	-	h	h	a	a	a	b	a	a	a	b	a	h	a	b	a	a	a	a	h	h	a	a	a	h	h	b	h	b	h	-	h
Aeup1GBS3283	4U	8	119.968	b	h	h	h	-	b	h	b	a	h	b	h	a	h	h	h	h	a	a	a	b	a	a	a	b	a	h	a	b	a	a	a	a	h	h	a	a	a	h	h	b	h	b	h	b	h
Aeup1GBS13931	4U	8	120.725	b	h	h	h	h	b	h	-	a	h	b	h	a	h	h	h	h	a	a	a	b	a	a	a	b	a	h	a	b	a	a	a	a	h	h	a	a	a	h	h	b	h	b	h	b	h
Aeup1GBS15344	4U	8	121.104	b	h	h	h	h	b	h	b	a	h	b	h	a	h	-	-	h	a	a	a	b	a	a	a	b	h	h	a	b	a	a	a	a	-	h	a	a	a	h	h	b	h	b	h	b	h
Aeup1GBS17160	4U	8	122.696	b	h	h	h	a	b	h	b	a	h	b	h	a	h	-	h	h	a	a	a	b	a	a	a	b	h	h	a	b	a	a	a	a	h	h	a	a	a	h	h	b	h	b	h	b	a
Aeup1GBS11779	4U	8	123.075	b	h	h	h	a	b	h	b	a	h	b	h	a	h	h	h	h	a	a	a	b	a	a	a	b	h	h	a	b	a	a	a	a	h	h	a	a	a	h	h	b	h	b	h	b	a
Aeup1GBS18276	4U	8	123.453	b	h	h	h	a	b	h	b	a	h	b	h	a	h	h	h	h	a	a	a	b	a	a	a	b	h	h	a	b	a	a	a	a	-	h	a	a	a	h	h	b	h	b	h	b	a
Aeup1GBS8336	4U	8	123.453	b	h	h	h	a	-	h	b	a	h	b	h	a	h	h	h	h	a	a	a	b	a	a	a	b	h	h	a	b	a	a	a	a	h	h	a	a	a	h	h	b	h	b	h	b	a
Aeup1GBS10322	4U	8	123.832	b	h	h	h	a	b	h	b	a	h	b	h	a	h	h	h	h	a	a	a	-	a	a	a	b	h	h	a	b	a	a	a	a	h	h	a	a	a	h	h	b	h	b	h	b	a
Aeup1GBS17505	4U	8	123.832	b	h	h	h	a	b	h	b	a	h	b	h	a	h	h	h	h	a	a	a	b	a	a	a	b	h	h	a	b	a	a	a	a	h	h	a	a	a	h	h	b	h	b	h	b	a
Aeup1GBS8940	4U	8	123.832	b	h	h	h	a	b	h	b	a	h	b	h	a	h	h	h	h	a	a	a	b	a	a	a	b	h	h	a	b	a	a	a	a	h	h	a	a	a	h	h	b	h	b	h	b	a
Aeup1GBS12204	4U	8	123.832	b	h	h	h	a	b	h	b	a	h	b	h	a	h	h	h	h	a	a	a	b	a	a	a	b	h	h	a	b	a	a	a	a	h	h	a	a	a	h	h	b	h	b	h	b	a
Aeup1GBS6039	4U	8	125.803	b	h	h	h	a	b	h	b	a	a	b	h	a	h	h	h	h	a	a	a	b	a	a	h	b	h	h	a	b	a	a	a	a	h	h	a	a	a	h	h	b	h	b	h	b	a
Aeup1GBS14241	4U	8	126.182	b	h	h	h	a	b	h	b	a	a	b	h	a	h	h	h	h	a	a	a	b	a	a	h	b	h	h	a	b	a	a	a	a	h	h	a	a	a	h	h	b	h	b	h	b	a
Aeup1GBS6397	4U	8	126.182	b	h	h	h	a	b	h	b	a	a	b	h	a	h	-	h	h	a	a	a	b	a	a	h	b	h	h	a	b	a	a	a	a	h	h	a	a	a	h	h	b	h	b	h	b	a
Aeup1GBS17614	4U	8	126.939	b	h	h	h	a	b	h	b	a	a	b	h	a	h	h	h	h	a	a	a	b	h	a	h	b	h	h	a	b	a	a	a	a	h	h	a	a	a	h	h	b	h	b	h	b	a
Aeup1GBS628	4U	8	128.531	b	h	h	h	a	b	h	b	a	a	b	h	a	h	h	h	h	a	a	a	b	h	a	h	b	h	h	h	b	a	a	a	a	h	h	a	a	a	h	h	b	h	b	h	b	a
Aeup1GBS90	4U	8	129.288	b	h	h	h	a	b	h	b	a	a	b	h	a	h	h	h	h	a	a	a	b	h	a	h	b	h	h	h	b	a	a	a	a	h	h	a	a	a	h	h	b	h	b	h	b	a
Aeup1GBS91	4U	8	129.667	b	h	h	b	a	b	h	b	a	a	b	h	a	h	h	h	h	a	a	a	b	h	a	h	b	h	h	h	b	a	a	a	a	h	h	a	a	a	h	h	b	h	b	h	b	a
Aeup1GBS3270	4U	8	130.046	b	h	h	b	a	b	h	b	a	a	b	h	a	h	h	h	h	a	a	a	b	h	a	h	b	h	h	h	b	a	a	a	a	h	h	a	a	a	h	h	b	h	b	h	-	a
Aeup1GBS17638	4U	8	130.425	b	h	h	b	a	b	h	b	a	a	b	h	a	h	-	h	h	a	a	a	b	h	a	h	b	h	h	h	b	a	a	a	a	h	h	a	a	a	h	h	b	h	b	h	b	a
Aeup1GBS15958	4U	8	131.561	b	h	h	b	a	b	h	b	a	a	b	h	a	h	h	h	h	a	a	a	b	h	a	h	b	h	h	h	b	a	a	a	a	h	h	h	a	a	h	h	b	h	b	h	b	a
Aeup1GBS7676	4U	8	131.561	b	h	h	b	a	b	h	b	a	a	b	h	a	h	h	h	-	a	a	a	b	h	a	h	b	h	h	h	b	a	a	a	a	h	h	h	a	a	h	h	b	h	b	h	b	a
Aeup1GBS3761	4U	8	131.94	b	h	h	b	a	b	h	b	a	a	b	h	a	h	h	h	h	a	a	a	b	h	a	h	b	h	h	h	b	a	a	a	a	h	h	h	a	a	h	h	b	h	b	h	b	a
Aeup1GBS14579	4U	8	132.319	b	h	h	b	a	b	h	b	a	a	b	h	a	h	h	h	h	a	a	a	b	h	a	h	b	h	h	h	-	-	a	a	a	h	h	h	a	a	h	h	b	h	b	h	b	a
Aeup1GBS20008	4U	8	133.076	b	h	h	b	a	b	h	b	a	a	b	h	a	h	h	h	a	a	a	a	b	h	a	h	b	h	h	h	b	a	a	h	a	h	h	h	a	a	h	h	b	h	b	h	b	a
Aeup1GBS12945	4U	8	133.834	b	h	h	b	a	b	h	b	a	a	b	b	a	h	h	h	a	a	a	a	b	h	a	h	b	h	h	h	b	a	a	h	a	h	h	h	a	a	h	h	b	h	b	h	-	a
Aeup1GBS8506	4U	8	133.834	b	h	h	b	a	b	h	b	a	a	b	b	a	h	h	h	a	a	a	a	b	h	a	h	b	h	h	h	b	a	a	h	a	h	h	h	-	a	h	h	b	h	b	h	b	a
Aeup1GBS19928	4U	8	135.046	b	h	h	b	h	b	h	b	a	a	b	b	a	h	h	h	a	a	a	a	b	h	a	h	b	h	h	h	b	a	-	h	a	h	h	h	a	h	h	h	b	h	b	h	b	a
Aeup1GBS3276	4U	8	135.804	b	h	h	b	h	b	h	b	a	a	b	b	a	h	h	h	a	a	a	a	b	h	a	h	b	h	h	h	b	a	a	h	a	h	h	h	a	h	h	h	b	h	b	h	b	a
Aeup1GBS9346	4U	8	137.775	b	h	h	b	h	b	h	b	h	a	b	b	-	h	h	h	a	a	a	a	b	h	a	h	b	h	h	h	h	a	a	h	a	h	h	h	a	h	h	h	b	h	b	h	b	a
Aeup1GBS12233	4U	8	138.154	b	h	h	b	h	b	a	b	h	a	b	b	a	h	h	h	a	a	a	a	b	h	a	h	b	h	h	h	h	a	a	h	a	h	h	h	a	h	h	h	b	h	b	h	b	a
Aeup1GBS3312	4U	8	138.154	b	h	h	b	h	b	a	b	h	a	b	b	a	h	h	h	a	a	a	a	b	h	a	h	b	h	h	h	h	a	a	h	a	h	h	h	a	h	h	h	b	h	b	h	b	a
Aeup1GBS14779	4U	8	139.366	b	h	h	b	h	b	a	b	h	-	b	b	a	h	h	h	a	a	a	a	b	h	a	h	b	h	h	h	h	a	a	h	a	h	h	h	a	h	h	h	b	h	b	h	b	a
Aeup1GBS6478	4U	8	140.124	b	h	h	b	h	b	a	b	h	a	b	b	a	h	h	h	a	a	a	a	b	h	-	h	b	h	h	h	h	a	a	h	a	h	h	h	a	b	h	h	b	h	b	h	b	a
Aeup1GBS3229	4U	8	141.26	b	h	h	b	h	b	a	b	h	a	-	b	a	h	h	h	a	a	a	a	b	h	a	h	b	h	h	b	h	a	a	h	a	h	h	h	a	b	h	h	b	h	b	h	b	a
Aeup1GBS10846	4U	8	142.018	b	h	h	b	h	b	h	b	h	a	b	b	a	h	h	h	a	a	a	a	b	h	a	h	b	h	h	b	-	a	a	h	a	h	h	h	a	b	h	h	b	h	b	h	b	a
Aeup1GBS1993	4U	8	142.018	b	h	h	b	h	b	h	b	h	a	b	b	a	h	-	h	a	a	a	a	b	h	a	h	b	h	h	b	h	a	a	h	a	h	h	h	a	b	h	h	b	h	b	h	b	a
Aeup1GBS16843	4U	8	142.018	b	h	h	b	h	b	h	b	h	a	b	b	a	h	h	h	a	a	a	a	b	-	a	h	b	h	h	b	-	a	a	h	a	h	h	h	a	b	h	h	b	h	b	h	b	a
Aeup1GBS18400	4U	8	142.397	b	h	h	b	h	b	h	b	h	a	b	b	a	h	h	h	a	a	a	a	b	-	a	h	b	h	h	b	h	a	a	h	a	h	h	h	a	b	h	h	b	h	b	-	b	a
Aeup1GBS3111	4U	8	142.397	b	h	h	b	h	b	h	b	h	a	b	b	a	h	h	h	a	a	a	a	b	h	a	h	b	h	h	b	h	a	a	h	a	h	h	h	a	b	h	h	b	h	b	h	b	a
Aeup1GBS2907	4U	8	142.397	b	h	h	b	h	b	h	b	h	a	b	b	a	h	h	h	a	a	a	a	b	h	a	-	b	h	h	b	h	a	a	h	-	h	h	h	a	b	h	h	b	h	b	h	b	a
Aeup1GBS11241	4U	8	143.23	b	h	h	b	h	b	h	b	h	a	b	b	a	h	h	h	a	-	a	a	b	h	a	h	b	h	h	b	h	a	a	h	a	h	h	h	a	b	h	h	b	h	b	h	b	a
Aeup1GBS18469	4U	8	143.609	b	h	h	b	h	b	h	b	h	a	b	b	a	h	-	h	a	a	a	a	b	h	a	h	b	h	h	b	h	a	a	h	a	h	h	h	a	b	h	h	b	h	b	h	b	a
Aeup1GBS5237	4U	8	145.655	b	a	h	b	h	b	h	b	h	a	b	b	a	h	-	h	a	a	a	a	b	h	a	h	b	h	h	b	h	a	a	h	h	h	h	h	a	b	h	h	b	h	b	-	b	a
Aeup1GBS21538	4U	8	146.868	b	a	h	b	h	b	h	b	h	a	b	b	a	h	h	h	a	a	a	a	b	h	a	h	b	h	h	b	h	-	a	h	h	h	h	h	a	b	h	h	b	h	b	h	b	a
Aeup1GBS15109	4U	8	147.247	b	a	h	b	h	b	h	b	h	a	b	b	a	h	h	h	a	a	a	a	b	h	a	h	b	h	h	b	h	a	a	h	-	-	h	h	a	b	h	h	b	h	b	h	b	a
Aeup1GBS17185	4U	8	147.247	b	-	h	b	h	b	h	b	h	a	b	b	a	h	h	h	a	a	a	a	b	h	a	h	b	h	h	b	h	a	a	h	h	h	h	h	a	b	h	h	b	h	b	h	b	a
Aeup1GBS6933	4U	8	147.247	b	a	h	b	h	b	h	b	h	a	b	b	a	h	h	h	a	a	a	a	b	h	-	h	b	h	h	b	h	a	a	h	h	h	h	h	a	b	h	h	b	h	b	h	b	a
Aeup1GBS1448	4U	8	147.625	b	a	h	b	h	b	h	b	h	a	b	b	a	h	h	h	a	a	a	a	b	h	a	h	b	h	h	b	h	a	a	h	h	h	h	h	a	b	h	h	b	h	b	h	b	a
Aeup1GBS6080	4U	8	148.004	b	a	h	b	h	b	h	b	h	a	b	b	a	h	h	h	a	a	a	a	b	h	a	h	b	h	h	b	h	a	a	h	-	h	h	h	a	b	h	h	b	a	b	h	b	a
Aeup1GBS15882	4U	8	149.141	b	a	h	b	h	b	h	b	h	a	b	b	a	h	h	h	a	a	a	a	b	h	a	h	b	h	h	b	h	a	a	h	-	h	b	h	a	b	h	h	b	a	b	b	b	a
Aeup1GBS12806	4U	8	149.52	b	a	h	b	h	b	h	b	h	a	b	b	a	h	h	h	a	a	a	a	b	h	a	h	b	h	h	b	h	a	a	h	h	h	b	h	a	b	h	h	b	a	b	b	b	a
Aeup1GBS21524	4U	8	149.52	b	a	h	b	h	b	h	b	h	a	b	b	a	h	h	h	a	a	a	a	b	h	a	h	b	h	h	b	h	a	a	h	h	h	b	h	a	b	h	h	b	a	b	b	b	a
Aeup1GBS711	4U	8	149.52	b	a	h	b	h	b	h	-	h	a	b	b	a	h	h	h	a	a	a	a	b	h	a	h	b	h	h	b	h	a	a	h	h	h	b	h	a	b	h	h	b	a	b	-	b	a
Aeup1GBS6669	4U	8	150.277	b	a	h	b	h	b	h	b	h	a	b	b	a	h	h	h	a	h	a	a	b	h	a	h	b	h	h	b	h	a	a	h	h	h	b	h	a	b	h	h	b	a	b	b	b	a
Aeup1GBS13539	4U	8	150.656	b	a	h	b	h	b	h	b	h	a	b	b	-	h	h	h	a	h	a	-	b	h	a	-	b	h	h	b	h	a	a	h	h	h	b	h	a	b	h	h	b	a	b	b	b	a
Aeup1GBS12640	4U	8	152.475	b	a	h	b	h	b	h	b	h	a	b	h	a	h	-	h	a	h	h	a	b	h	a	h	b	h	h	b	h	a	a	h	h	h	b	h	a	b	h	h	b	a	b	b	b	a
Aeup1GBS13412	4U	8	152.475	b	a	h	b	h	b	h	b	h	a	b	h	a	h	h	h	a	h	h	a	b	h	a	h	b	h	h	b	h	a	a	h	-	h	b	h	a	b	h	h	b	a	b	b	b	a
Aeup1GBS6152	4U	8	152.475	b	a	h	b	h	b	h	b	h	a	b	h	a	h	h	h	a	h	h	a	b	h	a	h	b	h	h	b	h	a	a	h	h	h	b	h	a	b	h	h	b	a	b	b	b	a
Aeup1GBS13434	4U	8	152.475	b	a	h	b	h	b	h	b	h	a	b	h	a	h	h	h	a	h	h	a	b	h	a	h	b	h	h	b	h	a	a	h	-	h	b	h	a	b	h	h	b	a	b	b	b	a
Aeup1GBS1470	4U	8	152.475	b	a	h	b	h	b	h	b	h	a	b	h	a	h	h	h	a	h	h	a	b	h	a	h	b	h	h	b	h	a	a	h	-	h	b	h	a	b	h	h	b	a	b	b	b	a
Aeup1GBS18672	4U	8	152.475	b	a	h	b	h	b	h	b	h	-	b	h	a	h	-	h	a	h	h	a	b	-	a	h	b	h	h	b	h	a	a	h	-	h	b	h	a	-	h	h	b	-	b	b	b	a
Aeup1GBS19031	4U	8	152.475	b	a	h	b	h	b	h	b	h	a	b	h	a	h	-	h	a	h	h	a	b	h	a	h	b	h	h	b	h	a	a	h	h	-	b	h	a	b	h	h	b	a	b	b	b	a
Aeup1GBS6543	4U	8	152.475	b	a	h	b	h	b	h	b	h	a	b	h	a	h	h	h	a	h	h	a	b	h	a	h	b	h	h	b	h	a	a	h	h	h	b	h	a	b	h	h	b	a	b	b	b	a
Aeup1GBS12677	4U	8	152.929	b	a	h	b	h	b	h	b	h	a	b	h	a	h	h	h	a	h	h	a	b	h	a	h	b	h	h	b	h	a	a	h	h	h	b	h	a	b	h	h	b	a	b	b	b	a
Aeup1GBS9157	4U	8	154.142	b	a	h	b	h	b	h	b	h	a	b	h	a	h	-	h	a	h	h	a	b	h	a	h	b	h	h	b	h	a	a	h	h	a	b	h	a	b	h	h	b	a	b	b	b	a
Aeup1GBS10061	4U	8	154.142	b	a	h	b	h	b	h	b	h	a	b	h	a	h	h	h	a	h	h	a	b	h	a	h	b	h	h	b	h	a	a	h	-	a	b	h	a	b	h	h	b	a	b	b	b	a
Aeup1GBS12684	4U	8	154.975	b	a	h	b	h	b	h	b	h	a	b	h	a	h	-	h	a	h	h	a	h	h	a	h	b	h	h	b	h	a	a	h	h	a	b	h	a	b	h	h	b	a	b	b	b	a
Aeup1GBS8508	4U	8	154.975	b	a	h	b	h	b	h	b	h	a	b	h	a	h	h	h	a	h	h	a	h	h	a	h	b	h	h	b	h	a	a	h	h	a	b	h	a	b	h	h	b	a	b	b	b	a
Aeup1GBS10971	4U	8	154.975	b	a	h	b	h	b	h	b	h	a	b	h	a	h	h	h	a	h	h	a	h	h	a	h	b	h	h	b	h	a	a	h	h	a	b	h	a	b	h	h	b	a	b	b	b	a
Aeup1GBS11498	4U	8	154.975	b	a	h	b	h	b	h	b	h	a	b	h	a	h	h	h	a	h	h	a	h	h	a	h	b	h	h	b	h	a	a	h	h	a	b	h	a	b	h	h	b	a	b	b	b	a
Aeup1GBS16782	4U	8	155.43	b	a	h	b	h	b	h	b	h	a	b	h	-	h	h	h	a	h	h	a	h	h	a	h	b	h	h	b	h	a	a	h	h	a	b	h	a	b	h	h	b	a	b	b	b	a
Aeup1GBS18176	4U	8	155.43	b	a	h	b	h	b	h	b	h	a	b	h	a	h	-	h	a	h	h	a	h	h	a	h	b	h	h	b	h	a	a	h	-	a	b	h	a	b	h	h	b	a	b	b	b	a
Aeup1GBS1850	4U	8	155.43	b	a	h	b	h	b	h	b	h	a	b	h	a	h	h	h	a	h	h	a	h	h	a	h	b	h	h	b	h	a	a	h	h	a	b	h	a	b	h	h	b	a	b	b	b	a
Aeup1GBS4302	4U	8	155.809	b	a	h	b	h	b	h	b	h	a	b	h	a	h	h	h	a	h	h	a	h	h	a	h	b	h	h	b	h	a	a	h	h	a	b	h	a	b	h	h	b	a	b	b	b	a
Aeup1GBS19872	4U	8	156.187	b	a	h	b	h	b	h	b	h	a	b	h	a	h	h	h	a	h	h	a	h	h	a	h	b	h	h	b	h	a	a	h	h	a	b	h	a	b	h	h	b	a	b	b	b	a
Aeup1GBS21100	4U	8	156.642	b	a	h	b	h	b	-	b	h	a	b	h	a	h	h	h	a	h	h	a	h	h	a	h	b	h	h	b	h	a	a	h	b	a	b	h	a	b	h	h	b	a	b	b	b	a
Aeup1GBS463	4U	8	156.642	b	a	h	b	-	b	-	b	h	a	b	h	a	h	h	h	a	h	h	a	h	-	a	h	b	h	h	b	h	a	a	h	b	a	b	h	a	b	h	h	b	a	b	b	b	a
Aeup1GBS3468	4U	8	157.475	b	a	h	b	h	b	h	-	h	a	b	h	a	h	h	h	a	h	h	a	h	h	a	h	b	h	h	b	h	a	a	h	b	a	b	h	a	b	h	h	b	a	b	b	b	a
Aeup1GBS13475	4U	8	159.067	b	a	h	b	h	b	h	b	h	a	h	h	a	h	h	h	a	h	h	a	h	h	h	h	b	h	h	-	h	a	a	h	h	a	b	h	a	b	h	h	b	a	b	b	b	a
Aeup1GBS15587	4U	8	159.067	b	a	h	b	h	b	h	b	h	a	h	h	a	h	h	h	a	h	h	a	h	h	h	h	b	h	h	b	h	a	a	h	h	a	b	h	a	b	h	h	b	a	b	b	b	a
Aeup1GBS20428	4U	8	159.067	b	a	h	b	h	b	h	b	h	a	h	h	a	h	h	h	a	h	h	a	h	h	h	h	b	h	h	b	h	a	a	h	h	a	b	h	a	b	h	h	b	a	b	b	b	a
Aeup1GBS7273	4U	8	159.067	b	a	h	b	h	b	h	b	h	a	h	h	a	h	h	h	a	h	h	a	h	h	h	h	b	h	h	b	h	a	a	h	h	a	b	h	a	b	h	h	b	a	b	b	b	a
Aeup1GBS4685	4U	8	159.067	b	-	h	b	h	b	h	b	h	a	h	h	a	h	h	h	a	h	h	a	h	h	h	h	b	h	h	b	h	-	a	h	h	a	b	h	a	b	h	h	b	a	b	b	b	a
Aeup1GBS21393	4U	8	159.446	b	a	h	b	h	b	h	b	h	a	h	h	a	h	h	h	a	h	h	a	h	h	h	h	b	h	h	b	h	a	a	h	b	a	b	h	a	b	h	h	b	a	b	b	b	a
Aeup1GBS6148	4U	8	159.446	b	a	h	b	h	b	h	b	h	a	h	h	a	h	h	h	a	h	h	a	h	h	h	h	b	h	h	b	h	a	a	h	b	a	-	h	a	b	h	h	b	a	b	b	b	a
Aeup1GBS10011	4U	8	159.988	b	a	h	b	h	b	h	b	h	a	h	h	a	h	h	h	a	h	h	a	h	h	h	h	b	h	h	b	h	a	a	h	a	a	b	h	a	b	h	h	b	a	b	b	b	a
Aeup1GBS16124	4U	8	160.367	b	a	h	b	h	b	h	b	h	a	h	h	a	h	-	h	a	h	h	a	h	h	h	h	b	h	h	b	h	a	a	h	-	a	b	h	a	b	h	h	b	a	b	b	b	a
Aeup1GBS2200	4U	8	160.367	b	a	h	b	h	b	h	b	h	a	h	h	a	h	-	h	a	h	h	a	h	h	h	h	b	h	h	b	h	a	a	h	-	-	b	h	a	b	h	h	b	a	b	b	b	a
Aeup1GBS18322	4U	8	160.821	b	a	h	b	h	b	-	b	h	a	h	h	a	h	b	h	a	h	h	a	h	-	h	h	b	h	h	b	h	a	a	h	h	a	b	h	a	b	h	h	b	a	b	b	b	a
Aeup1GBS20123	4U	8	160.821	b	a	h	b	h	b	h	b	h	a	h	h	a	h	b	h	a	h	h	a	h	h	h	h	b	h	h	b	h	a	a	h	-	a	b	h	a	b	h	h	b	a	b	b	b	a
Aeup1GBS903	4U	8	160.821	b	a	h	b	h	b	h	b	h	a	h	h	a	h	b	h	a	h	h	a	h	h	h	h	b	h	h	b	h	a	a	h	h	a	b	h	a	b	h	h	b	a	b	b	b	a
Aeup1GBS3273	4U	8	160.821	b	a	h	b	h	b	h	b	h	a	h	h	a	h	b	h	a	h	h	a	h	h	h	h	b	h	h	b	h	a	a	h	-	a	b	h	a	b	h	h	b	a	b	b	b	a
Aeup1GBS10972	4U	8	161.276	b	a	h	b	h	b	-	b	h	a	h	h	a	h	b	h	a	h	h	a	h	b	h	h	b	h	h	b	h	a	a	-	a	a	-	h	a	b	h	h	b	a	b	b	b	a
Aeup1GBS8076	4U	8	161.654	b	a	h	b	h	b	h	b	h	a	h	h	a	h	h	h	a	h	h	a	h	b	h	h	b	h	h	b	h	a	a	h	a	a	b	h	a	b	h	h	b	a	b	b	b	a
Aeup1GBS4347	4U	8	162.033	b	a	h	b	h	b	h	b	h	a	h	h	a	h	h	h	a	h	h	a	h	b	h	h	b	h	h	-	h	a	a	h	a	a	b	h	a	b	h	h	b	a	b	b	b	a
Aeup1GBS2072	4U	8	162.412	b	a	h	b	h	b	h	b	h	a	h	h	a	h	-	h	a	h	h	a	h	h	h	h	b	h	h	b	h	a	a	h	-	a	b	h	a	b	h	h	b	a	b	b	b	a
Aeup1GBS16210	4U	8	162.412	b	a	h	b	h	b	h	b	h	a	h	h	a	h	h	h	a	h	h	a	h	-	h	h	b	h	h	b	h	a	a	h	h	a	b	h	a	b	h	h	b	a	b	b	b	a
Aeup1GBS2000	4U	8	162.791	b	a	h	b	h	b	h	b	h	a	h	h	a	h	h	h	a	h	h	a	h	h	h	h	b	h	h	b	h	a	a	h	h	a	b	h	a	b	h	h	b	a	b	b	b	a
Aeup1GBS10434	4U	8	163.17	b	a	h	b	h	b	h	b	h	a	h	h	a	h	h	h	a	h	h	a	h	h	h	h	b	h	h	b	h	a	a	h	a	a	b	h	a	b	h	h	b	a	b	b	b	a
Aeup1GBS587	4U	8	164.382	b	a	h	b	h	b	h	h	h	a	h	h	a	h	h	h	a	h	h	a	h	h	h	h	b	h	h	b	h	a	a	h	-	a	b	h	a	b	h	h	b	a	b	b	b	a
Aeup1GBS10840	4U	8	164.761	b	a	h	b	h	b	h	h	h	a	h	h	a	h	h	h	a	h	h	a	h	h	h	h	b	h	h	b	h	a	a	h	h	a	b	h	a	b	h	h	b	a	b	b	b	a
Aeup1GBS20397	4U	8	164.761	b	a	h	b	h	b	h	h	h	a	h	h	a	h	h	h	a	h	h	a	h	h	h	h	b	h	h	b	h	a	a	h	h	a	b	h	a	b	h	h	b	a	b	b	b	a
Aeup1GBS8886	4U	8	164.761	b	a	h	b	h	b	h	h	h	a	h	h	-	h	h	h	a	h	h	a	h	h	h	h	b	h	h	b	h	a	a	h	h	a	b	h	a	b	h	h	b	a	b	b	b	a
Aeup1GBS14408	4U	8	164.761	b	a	h	b	h	b	h	h	h	a	h	h	a	h	h	h	a	h	h	a	h	h	h	h	b	-	h	-	h	a	a	h	h	a	b	h	a	b	h	h	b	a	b	b	b	a
Aeup1GBS16888	4U	8	165.14	b	a	h	b	h	b	h	h	h	a	h	h	h	h	b	h	a	h	h	a	h	h	h	h	b	h	h	b	h	a	a	h	h	a	b	h	a	b	h	h	b	a	b	b	b	a
Aeup1GBS2725	4U	8	165.14	b	a	h	b	h	b	h	h	h	a	h	h	h	h	b	h	a	h	h	a	h	h	h	h	b	h	h	b	h	a	a	h	h	a	b	h	a	b	h	h	b	a	b	b	b	a
Aeup1GBS15542	4U	8	165.14	b	a	h	b	h	b	h	h	h	a	h	h	-	h	b	h	a	h	h	a	h	h	h	h	b	h	h	-	h	a	a	h	h	a	b	h	a	b	h	h	b	a	b	b	b	a
Aeup1GBS17866	4U	8	165.518	b	a	h	b	h	b	h	h	h	a	h	h	h	h	-	h	a	h	h	a	h	h	h	h	b	h	h	b	h	a	a	h	b	a	b	h	a	b	h	h	b	a	b	b	b	a
Aeup1GBS8284	4U	8	167.262	b	a	a	b	h	b	h	-	h	a	h	h	-	h	h	h	a	h	h	a	h	h	h	h	b	h	h	b	h	a	a	h	-	a	b	h	a	b	h	h	b	a	b	b	b	a
Aeup1GBS8312	4U	8	167.262	b	a	a	b	h	b	h	h	h	a	h	h	h	h	h	h	a	h	h	a	h	h	h	h	b	h	h	b	h	a	a	h	b	a	b	h	a	b	h	h	b	a	b	b	b	a
Aeup1GBS927	4U	8	170.22	b	a	a	b	h	b	h	a	h	a	h	h	h	a	a	h	a	h	a	a	h	h	h	h	b	b	h	b	h	a	a	h	-	a	b	h	a	b	h	h	b	a	b	b	b	a
Aeup1GBS19099	4U	8	170.598	b	a	a	b	h	b	h	a	h	a	h	h	h	a	a	h	a	h	a	a	h	h	h	h	b	b	h	b	h	a	a	h	-	a	b	h	a	b	h	h	b	a	b	b	b	a
Aeup1GBS16218	4U	8	170.977	b	a	a	b	h	b	h	a	h	a	h	h	h	a	a	h	a	h	a	a	h	h	h	h	b	b	h	b	h	a	a	h	b	a	b	h	a	b	h	h	b	a	b	b	b	a
Aeup1GBS5723	4U	8	171.356	b	a	a	b	h	b	h	a	h	a	h	h	h	a	a	h	a	h	a	a	h	h	h	h	b	b	h	b	-	a	a	h	b	a	b	h	a	b	h	h	b	a	b	b	b	a
Aeup1GBS10484	4U	8	174.238	b	a	a	b	h	b	h	a	h	a	h	h	h	a	-	h	a	h	a	a	h	h	h	h	b	b	b	h	h	a	a	h	h	a	b	h	a	b	h	h	b	a	b	b	b	a
Aeup1GBS18307	4U	8	175.45	b	a	a	b	h	b	h	a	h	a	h	h	h	a	a	h	a	h	a	a	h	h	h	h	b	b	b	h	h	a	a	h	h	a	b	h	a	b	h	h	b	a	b	b	b	a
Aeup1GBS14680	4U	8	175.45	b	a	a	b	h	b	h	a	h	a	h	h	h	a	a	h	a	h	a	a	h	h	h	h	b	b	b	h	h	a	a	h	h	a	b	h	a	b	h	h	b	a	b	b	b	a
Aeup1GBS1592	4U	8	175.45	b	a	-	b	h	b	h	a	h	a	h	h	-	a	a	h	a	h	a	a	h	h	h	h	b	b	b	h	h	a	a	h	h	a	b	h	a	b	h	h	b	a	b	b	b	a
Aeup1GBS15180	4U	8	175.905	b	a	a	b	h	b	h	a	h	a	h	h	-	a	a	-	a	h	a	a	h	-	h	-	b	b	b	h	h	a	a	h	a	a	b	h	-	b	h	h	b	a	b	b	b	a
Aeup1GBS1872	4U	8	175.905	b	a	a	b	h	b	h	a	-	-	h	h	h	a	a	-	a	h	a	a	h	h	h	h	b	b	b	-	h	a	a	h	a	a	b	h	a	b	h	h	b	a	b	b	b	a
Aeup1GBS20598	4U	8	175.905	b	a	a	b	h	b	h	a	h	a	h	h	h	a	a	h	a	h	a	a	h	h	h	h	b	b	b	h	h	a	a	h	a	a	b	h	a	b	h	h	b	a	b	b	b	a
Aeup1GBS5420	4U	8	175.905	b	a	a	b	h	b	h	a	-	a	h	h	-	a	a	h	a	h	a	a	h	-	h	h	b	b	b	h	h	a	a	h	a	a	b	h	a	b	h	h	b	a	b	b	b	a
Aeup1GBS3128	4U	8	176.359	b	a	a	b	h	b	h	a	h	a	h	h	h	a	a	h	a	h	a	a	h	h	h	h	b	b	b	h	h	a	a	h	h	a	b	h	a	b	h	h	b	a	b	b	b	a
Aeup1GBS3211	4U	8	176.359	b	a	a	b	h	b	h	a	h	a	h	h	h	a	a	h	a	h	a	a	h	h	h	h	b	b	b	h	h	a	a	h	-	a	b	h	a	b	h	h	b	a	b	b	b	a
Aeup1GBS8062	4U	8	176.359	b	a	a	b	h	b	h	a	h	a	h	h	h	a	a	h	a	h	a	a	h	h	h	h	b	b	b	h	h	a	a	h	h	a	b	h	a	b	h	h	b	a	b	b	b	a
Aeup1GBS2049	4U	8	177.193	b	a	a	b	h	b	h	a	h	a	h	h	h	a	-	h	a	h	a	a	h	h	h	h	b	b	-	h	h	a	a	h	a	a	b	h	a	b	h	h	b	a	b	b	b	a
Aeup1GBS4233	4U	8	177.193	b	a	a	b	h	b	h	a	h	a	h	h	-	a	a	h	a	h	a	a	h	h	h	h	b	b	b	h	h	a	a	h	a	a	b	h	a	b	h	h	b	a	b	b	b	a
Aeup1GBS2048	4U	8	177.647	b	a	a	b	h	b	h	a	h	a	h	h	h	a	a	h	a	h	a	a	h	-	h	h	b	b	b	h	h	a	a	h	-	a	b	h	a	b	h	h	b	a	b	b	b	a
Aeup1GBS4148	4U	8	177.647	b	a	a	b	h	b	h	a	h	a	h	h	-	a	a	h	a	h	a	a	h	h	h	h	b	b	b	h	h	a	a	h	h	a	b	h	a	b	h	h	b	a	b	b	b	a
Aeup1GBS17496	4U	8	178.026	b	a	a	b	h	b	h	a	h	a	h	-	h	a	a	h	a	h	a	a	h	h	h	h	b	b	b	h	h	a	a	h	h	a	b	h	a	b	h	h	b	a	b	b	b	a
Aeup1GBS19202	4U	8	178.026	b	a	a	b	h	b	h	a	h	a	h	h	h	a	a	h	a	h	a	a	h	h	h	h	b	b	b	h	h	a	a	h	h	a	b	h	a	b	h	h	b	a	b	b	b	a
Aeup1GBS8184	4U	8	179.238	b	a	a	b	h	b	h	a	h	a	h	h	h	a	a	h	a	h	a	a	h	h	h	h	b	b	b	h	a	a	a	h	h	a	h	h	a	b	h	h	b	a	b	b	b	a
Aeup1GBS1024	4U	8	182.044	b	a	a	b	h	b	h	a	h	a	h	h	h	a	a	h	a	h	a	a	h	h	h	h	b	b	b	h	a	a	a	h	-	a	h	h	a	b	h	h	b	a	b	b	b	a
Aeup1GBS11889	4U	8	183.712	b	a	a	b	h	b	h	a	h	a	h	h	h	a	-	h	a	h	a	a	h	a	h	h	b	b	b	h	a	a	a	h	h	a	h	h	a	b	h	h	b	a	b	b	b	a
Aeup1GBS12869	4U	8	184.091	b	a	a	b	h	-	h	a	h	a	h	h	h	a	a	h	a	h	a	a	h	a	h	h	b	b	b	h	a	a	a	h	h	a	h	h	a	h	h	h	b	a	b	b	b	a
Aeup1GBS19055	4U	8	184.091	b	a	a	b	h	-	h	a	h	a	h	h	-	a	a	h	a	h	a	a	h	a	h	h	b	b	-	h	a	a	a	h	h	a	h	h	a	h	h	h	b	a	b	b	b	a
Aeup1GBS8314	5U	6	0	a	a	h	h	b	a	b	h	-	b	h	a	a	h	-	h	b	h	h	b	h	-	a	a	-	h	h	a	a	a	a	a	-	a	h	h	a	-	h	a	h	a	h	b	b	h
Aeup1GBS9458	5U	6	4.325	a	a	h	h	b	a	h	h	-	b	h	a	a	h	-	h	b	a	h	b	h	-	a	a	b	h	h	a	a	a	a	a	-	a	b	h	a	-	a	a	h	a	-	b	h	h
Aeup1GBS16028	5U	6	7.055	a	a	h	h	b	a	h	h	h	-	h	h	a	h	-	h	b	a	h	b	h	h	a	a	b	h	h	a	a	a	-	h	b	a	b	h	a	h	a	a	h	a	-	b	h	h
Aeup1GBS11979	5U	6	7.964	a	a	h	h	b	a	h	h	h	h	h	h	a	h	-	h	b	-	h	b	h	h	a	a	b	-	h	-	a	a	a	h	b	a	b	h	a	-	a	a	-	a	h	b	h	b
Aeup1GBS1354	5U	6	12.828	a	a	b	a	h	a	h	h	h	h	h	h	a	h	h	h	b	a	h	b	h	h	a	a	b	-	h	a	a	a	a	h	b	a	b	h	a	-	a	-	h	a	h	b	h	b
Aeup1GBS9021	5U	6	13.661	a	a	b	a	h	a	h	h	h	h	h	h	a	h	-	h	b	a	h	b	h	h	a	a	b	h	h	a	a	a	a	h	b	a	b	h	a	h	a	a	h	a	h	b	h	-
Aeup1GBS12786	5U	6	15.328	a	a	b	a	h	h	h	h	h	h	h	h	a	h	-	h	h	a	h	b	h	h	a	a	b	h	h	a	a	a	a	h	b	a	b	h	a	h	a	a	h	a	-	b	h	-
Aeup1GBS8303	5U	6	16.265	a	a	b	a	h	h	h	h	h	h	h	h	a	h	h	h	h	a	a	b	h	h	a	a	b	h	h	a	a	a	a	h	b	a	b	h	a	h	a	a	h	a	h	b	h	h
Aeup1GBS9460	5U	6	17.478	a	a	b	a	h	h	h	h	h	h	h	h	a	h	h	h	h	a	a	h	h	h	a	a	b	h	h	a	a	a	a	h	b	a	b	h	a	h	a	a	h	a	-	b	h	h
Aeup1GBS1075	5U	6	17.478	a	a	b	a	h	h	h	h	-	h	h	h	a	h	h	h	h	a	a	h	h	h	a	a	b	h	h	a	a	a	a	h	b	a	b	h	a	h	a	a	h	a	h	b	h	h
Aeup1GBS16876	5U	6	18.69	a	a	b	a	h	h	h	h	h	h	h	h	a	h	h	h	h	a	a	h	h	h	a	a	b	h	h	a	a	a	a	h	b	a	b	h	a	h	a	a	h	a	h	b	h	h
Aeup1GBS14248	5U	6	19.902	a	h	b	a	h	h	h	h	h	h	h	h	a	h	h	h	h	a	a	h	h	h	a	a	b	h	h	a	a	a	a	h	b	a	b	h	a	h	a	-	h	a	h	b	h	h
Aeup1GBS19381	5U	6	20.281	a	h	b	a	h	h	h	h	h	h	h	h	a	h	h	h	h	a	a	h	h	h	a	a	b	h	h	a	a	a	a	h	b	a	b	h	a	-	a	a	h	a	h	b	h	h
Aeup1GBS19982	5U	6	20.281	a	h	b	a	h	h	h	h	h	h	h	h	a	h	h	h	h	a	a	h	h	h	a	a	b	h	h	a	a	a	a	h	b	a	b	h	a	h	a	a	h	a	h	b	h	h
Aeup1GBS16794	5U	6	20.66	a	h	b	a	h	h	h	h	h	h	h	h	a	h	h	h	h	a	a	h	h	h	a	a	b	h	h	a	a	a	a	h	b	a	b	h	a	h	a	a	h	a	h	b	h	h
Aeup1GBS13274	5U	6	21.115	a	h	b	a	h	h	h	h	h	-	h	h	a	h	h	h	-	a	a	h	h	h	a	a	b	h	h	a	a	a	a	h	b	a	b	h	a	h	a	a	-	a	h	b	h	h
Aeup1GBS14920	5U	6	21.569	a	h	b	a	h	h	h	h	h	h	h	h	a	h	h	h	h	a	a	h	h	h	a	a	b	h	h	a	a	a	a	h	b	a	b	h	a	h	a	a	h	a	h	b	h	h
Aeup1GBS924	5U	6	21.948	a	h	b	a	-	h	h	h	h	h	h	h	a	h	h	h	h	a	a	h	h	h	a	a	b	h	h	a	a	a	a	-	b	a	b	h	a	h	a	a	h	a	h	b	h	h
Aeup1GBS15559	5U	6	22.781	a	h	b	a	h	h	h	h	h	-	h	h	a	h	-	h	h	a	a	h	h	h	a	a	b	h	h	a	a	a	a	h	-	a	b	h	a	h	a	a	h	a	h	h	h	h
Aeup1GBS18732	5U	6	22.781	a	h	b	a	h	h	h	h	h	h	h	h	a	h	h	h	h	a	a	h	h	h	a	a	b	h	h	-	a	a	a	h	b	a	b	h	a	-	a	a	h	a	h	h	h	h
Aeup1GBS11516	5U	6	22.781	a	h	b	a	h	h	h	h	h	h	h	h	a	h	h	h	h	a	a	h	h	h	a	a	b	h	h	a	a	a	a	h	b	a	b	h	a	h	a	a	h	a	h	h	h	h
Aeup1GBS5211	5U	6	22.781	a	h	b	a	h	h	h	h	h	h	h	h	a	h	h	h	h	-	a	h	h	h	a	a	b	h	h	a	a	a	a	h	b	a	b	h	a	h	a	a	h	a	h	h	h	-
Aeup1GBS7477	5U	6	23.615	a	h	b	a	h	h	h	h	h	h	-	h	a	h	h	h	h	a	a	h	h	h	a	a	b	h	h	a	a	a	a	h	b	a	b	h	a	h	a	a	h	a	h	h	h	h
Aeup1GBS9852	5U	6	23.615	a	h	b	a	h	h	h	h	h	-	h	h	-	h	-	h	h	a	a	-	h	-	a	a	b	h	h	a	a	a	a	h	b	a	b	h	a	h	a	a	h	a	h	h	h	h
Aeup1GBS13943	5U	6	23.994	a	h	b	a	h	h	h	h	h	h	h	h	a	h	h	h	h	a	a	h	h	h	h	a	b	h	h	a	a	a	a	h	b	a	b	h	a	h	a	a	h	a	h	h	h	h
Aeup1GBS5791	5U	6	24.827	a	h	b	a	h	h	h	h	h	h	h	h	a	h	h	h	h	a	a	h	h	-	h	a	b	h	h	a	a	a	a	h	b	a	b	h	a	h	a	a	h	a	h	h	h	-
Aeup1GBS12052	5U	6	25.66	h	h	b	a	h	h	h	h	h	h	h	h	a	h	-	h	h	a	a	h	h	h	h	a	b	h	h	a	a	a	a	h	b	a	b	h	a	-	a	a	h	a	h	h	h	h
Aeup1GBS15538	5U	6	25.66	h	h	b	a	h	h	-	h	h	h	h	h	a	h	-	h	h	a	a	h	h	h	h	a	b	h	h	a	a	a	a	h	b	a	b	h	a	h	a	a	h	a	h	h	h	h
Aeup1GBS14363	5U	6	26.039	h	h	b	a	h	h	h	h	h	h	h	h	a	h	h	h	h	a	a	h	h	h	h	a	b	h	h	a	a	a	a	h	b	a	b	h	a	h	a	a	h	a	h	h	h	h
Aeup1GBS7908	5U	6	26.039	h	h	b	a	h	h	h	h	h	h	h	h	a	h	h	h	h	a	a	h	h	h	h	a	-	h	h	a	a	a	a	h	b	a	b	h	a	h	a	a	h	a	h	h	h	h
Aeup1GBS8247	5U	6	26.039	h	h	b	a	h	h	h	h	h	-	h	h	a	h	-	h	h	a	a	h	h	h	h	a	b	h	h	a	a	a	a	h	b	a	b	h	a	h	a	a	-	a	h	h	h	h
Aeup1GBS11200	5U	6	28.617	h	h	h	a	h	h	h	a	h	h	h	h	a	h	h	h	h	a	a	-	h	h	h	a	b	h	h	a	a	a	a	h	b	a	b	h	a	-	a	a	h	a	a	h	h	h
Aeup1GBS19964	5U	6	29.451	h	h	h	a	h	h	h	a	h	h	h	h	a	h	h	h	a	a	a	h	h	h	h	a	b	h	h	a	a	a	a	h	b	a	b	h	a	h	a	a	h	a	a	h	h	h
Aeup1GBS20954	5U	6	29.451	h	h	h	a	h	h	h	a	h	h	h	h	a	h	h	h	a	a	a	h	h	h	h	a	b	h	h	a	a	a	a	h	b	a	b	h	a	h	a	a	h	a	a	h	h	-
Aeup1GBS12901	5U	6	29.451	h	h	h	a	h	-	h	a	h	-	h	h	a	h	h	h	a	a	a	h	h	h	h	a	b	h	h	a	a	a	a	h	b	a	b	h	a	-	a	a	h	a	a	-	h	h
Aeup1GBS4992	5U	6	29.905	h	h	h	a	h	h	h	a	h	h	h	h	a	h	h	h	a	a	a	h	h	h	h	a	b	h	h	a	a	a	a	h	b	a	b	h	a	h	a	a	-	a	a	h	h	-
Aeup1GBS9615	5U	6	30.36	h	h	h	a	h	h	h	-	h	h	h	h	a	h	a	h	a	a	a	h	h	h	h	a	b	h	h	a	a	a	a	h	b	a	b	h	a	h	a	a	-	a	a	-	h	h
Aeup1GBS15664	5U	6	30.36	h	h	h	a	h	h	h	a	h	h	-	h	a	h	-	h	a	a	a	h	h	h	h	a	b	h	h	a	a	a	a	h	b	a	b	h	a	h	a	a	-	a	a	h	h	h
Aeup1GBS11414	5U	6	32.103	h	h	h	h	h	h	h	a	h	h	h	h	a	h	a	h	a	a	a	h	h	h	h	a	b	h	h	-	a	a	a	h	b	-	b	a	a	-	a	a	h	a	a	h	h	-
Aeup1GBS18298	5U	6	34.225	h	h	h	h	h	h	-	a	h	a	-	b	a	h	a	h	a	a	a	h	h	h	h	a	b	h	h	a	a	a	a	h	b	h	b	a	a	-	a	a	h	a	a	h	h	h
Aeup1GBS1795	5U	6	34.604	h	h	h	h	h	h	h	a	h	a	h	b	a	h	a	h	a	a	a	h	h	h	h	a	b	h	h	a	a	a	a	h	b	h	b	a	a	h	a	a	h	a	a	h	h	-
Aeup1GBS7444	5U	6	34.604	h	h	h	h	h	h	h	a	h	-	h	b	a	h	a	h	a	a	a	h	h	h	h	a	b	h	h	a	a	a	a	h	b	h	b	a	a	h	a	a	h	a	a	h	h	h
Aeup1GBS12340	5U	6	36.271	h	h	h	h	h	b	h	a	h	a	h	b	a	h	a	h	a	h	a	h	h	h	h	a	b	h	h	h	a	a	a	b	b	h	b	a	a	a	a	a	h	a	a	h	h	h
Aeup1GBS18634	5U	6	36.271	h	-	h	h	h	b	h	a	h	a	h	b	a	h	a	h	a	h	a	h	h	h	h	a	b	h	h	h	a	a	a	b	b	-	b	a	a	a	a	a	h	a	a	h	h	h
Aeup1GBS5452	5U	6	36.271	h	h	h	h	h	b	h	a	h	a	h	b	a	h	a	h	a	h	a	h	h	h	h	a	b	h	h	h	a	a	a	b	b	h	b	a	a	a	a	a	h	a	a	h	h	h
Aeup1GBS3210	5U	6	36.271	h	h	h	h	h	b	h	a	h	a	h	b	a	h	a	h	a	h	a	h	h	-	h	a	b	h	h	-	a	a	a	b	-	h	b	a	a	a	a	a	-	a	a	h	h	-
Aeup1GBS1583	5U	6	36.726	-	h	h	h	h	b	h	a	h	a	h	b	a	h	a	h	a	h	a	h	h	h	h	a	b	h	h	h	a	a	a	b	b	-	b	a	a	a	a	a	h	a	a	h	h	-
Aeup1GBS1384	5U	6	36.726	h	h	h	h	h	b	h	a	-	-	h	b	a	h	a	h	a	h	a	h	h	h	h	a	b	h	h	h	a	a	a	b	b	h	b	a	a	a	a	a	h	a	a	h	h	h
Aeup1GBS1506	5U	6	36.726	h	h	h	h	h	b	h	a	h	a	h	b	a	h	a	h	a	h	a	h	h	h	h	a	b	h	h	h	a	a	a	b	b	h	b	a	a	a	a	a	h	a	a	h	h	h
Aeup1GBS20003	5U	6	36.726	h	h	h	h	h	b	h	a	h	a	h	b	a	h	a	h	a	h	a	h	h	h	h	a	b	h	h	h	a	a	a	b	b	h	b	a	a	a	a	a	-	a	a	h	h	h
Aeup1GBS5146	5U	6	36.726	h	h	h	h	h	b	h	a	h	a	h	b	a	h	a	h	a	h	a	h	h	h	h	a	b	h	h	h	a	a	a	b	b	h	b	a	a	a	a	a	h	a	a	h	h	h
Aeup1GBS9177	5U	6	36.726	h	h	h	h	h	b	h	a	h	a	h	b	a	h	a	h	a	h	a	h	h	h	h	a	b	h	h	h	a	a	a	b	b	h	b	a	-	a	a	a	h	a	a	h	h	h
Aeup1GBS6012	5U	6	37.105	h	h	h	h	h	b	h	a	h	a	h	b	a	h	a	h	a	h	a	h	h	h	h	a	b	h	h	h	a	a	a	b	b	h	b	a	a	a	a	a	h	a	a	h	h	h
Aeup1GBS6739	5U	6	37.105	h	h	h	h	h	b	h	a	h	a	h	b	a	h	a	h	a	h	a	h	h	h	h	a	b	h	h	h	a	a	a	b	b	h	b	a	a	a	a	a	h	a	a	h	h	h
Aeup1GBS5754	5U	6	37.105	h	h	h	h	h	b	h	a	h	a	h	b	a	h	a	h	a	h	a	h	h	-	h	a	b	h	h	h	a	a	a	b	b	-	b	a	a	a	a	a	h	a	a	h	h	h
Aeup1GBS8286	5U	6	37.484	h	h	h	h	h	b	h	a	h	a	h	b	a	h	a	h	a	h	a	h	h	h	h	a	b	h	h	h	a	a	a	b	b	h	b	a	a	a	a	a	h	a	a	h	h	h
Aeup1GBS8682	5U	6	37.484	h	h	h	h	h	b	h	a	h	a	h	b	a	h	a	h	a	h	a	h	h	h	h	a	b	h	h	h	a	a	a	b	b	h	b	a	a	a	a	a	h	a	a	-	h	-
Aeup1GBS16268	5U	6	38.696	h	h	h	h	h	b	h	a	h	a	h	b	a	h	a	h	a	h	a	h	h	h	h	a	b	h	h	h	a	a	a	b	b	h	b	a	a	a	a	a	-	a	a	h	h	b
Aeup1GBS6879	5U	6	38.696	h	h	h	h	-	b	h	a	h	a	h	b	a	h	a	h	a	h	a	h	h	h	h	-	b	h	h	h	a	a	a	b	b	h	b	a	a	a	a	a	h	a	a	h	h	b
Aeup1GBS8380	5U	6	38.696	h	h	h	h	h	b	h	a	h	a	h	b	a	h	a	h	a	h	a	h	h	h	h	a	b	h	h	h	a	a	a	-	b	h	b	a	a	a	a	a	h	a	a	h	h	b
Aeup1GBS2056	5U	6	39.075	h	h	h	h	h	b	h	a	h	a	h	b	a	h	a	h	a	h	a	h	h	h	h	a	b	h	h	b	a	a	a	b	b	-	b	a	a	a	a	a	h	a	a	h	h	b
Aeup1GBS700	5U	6	39.075	h	h	h	h	h	b	h	a	h	a	h	b	a	h	a	h	a	h	a	h	h	h	h	a	b	h	h	b	a	a	a	b	b	h	b	a	a	a	a	a	h	a	a	h	h	b
Aeup1GBS14941	5U	6	41.197	h	h	h	h	h	b	h	a	h	a	h	b	a	h	a	h	a	h	a	h	h	h	h	a	b	h	h	b	a	a	a	b	b	-	b	a	a	a	a	h	h	a	a	h	h	b
Aeup1GBS1503	5U	6	41.576	h	h	h	h	h	b	h	a	h	a	h	b	a	h	a	h	a	h	a	h	h	h	h	h	b	h	h	b	a	a	a	b	b	h	b	a	a	a	a	h	h	a	a	h	h	b
Aeup1GBS9397	5U	6	41.955	h	h	h	h	h	b	h	a	h	a	h	b	a	h	a	h	a	h	a	h	h	h	h	h	b	h	h	b	a	a	a	b	b	h	b	a	a	a	a	h	h	a	a	h	h	b
Aeup1GBS12798	5U	6	42.334	h	h	h	h	h	b	h	a	h	a	h	b	a	h	a	h	a	h	a	h	h	h	h	h	b	h	h	b	a	a	a	b	b	-	b	a	a	a	a	h	h	a	a	h	h	b
Aeup1GBS19082	5U	6	42.334	h	h	h	h	h	b	h	a	h	a	h	b	a	h	a	h	a	h	a	-	h	h	h	h	b	h	h	-	a	a	a	b	b	h	b	a	a	a	a	h	h	a	a	h	h	b
Aeup1GBS19513	5U	6	42.712	h	h	h	h	h	b	h	a	h	a	h	b	a	h	a	h	a	h	a	h	h	h	h	h	b	h	h	b	a	a	a	b	b	h	b	a	a	a	a	h	h	a	a	h	h	b
Aeup1GBS8690	5U	6	43.091	-	h	h	h	h	b	h	a	h	a	h	b	a	h	a	h	a	h	a	h	h	h	h	h	b	h	h	b	a	a	h	b	b	-	b	a	a	a	a	h	h	a	a	h	h	b
Aeup1GBS16126	5U	6	43.091	h	h	h	h	h	b	h	a	h	a	h	b	a	h	a	h	a	h	a	h	h	h	h	h	b	h	h	b	a	a	h	b	b	h	b	a	a	a	a	h	h	a	a	h	h	b
Aeup1GBS2023	5U	6	43.091	h	h	h	h	h	b	h	a	h	a	h	b	a	h	a	h	a	h	a	h	h	-	h	h	b	h	h	b	a	a	h	b	b	h	b	a	a	a	a	h	h	a	a	h	h	b
Aeup1GBS797	5U	6	43.091	h	h	h	h	h	b	h	a	h	a	h	b	a	h	a	h	a	h	a	-	h	h	h	h	b	h	h	b	a	a	h	b	b	h	b	a	a	a	a	h	h	a	a	-	h	b
Aeup1GBS8489	5U	6	43.091	h	h	h	h	h	b	h	a	h	a	h	b	a	h	a	h	a	h	a	h	h	h	h	h	b	h	h	b	a	a	h	b	b	h	b	a	a	a	a	h	h	a	a	h	h	b
Aeup1GBS8867	5U	6	43.091	h	h	h	h	h	b	h	a	h	a	h	b	a	h	a	h	a	h	a	h	h	h	h	h	b	h	h	b	a	a	h	b	b	h	b	a	a	a	a	h	h	a	a	h	h	b
Aeup1GBS8989	5U	6	43.091	h	h	h	h	h	b	h	a	h	a	h	b	a	h	a	h	a	h	a	h	h	h	h	h	b	h	h	b	a	a	h	b	b	h	b	a	a	a	a	h	h	a	a	h	h	b
Aeup1GBS17817	5U	6	43.47	h	h	h	h	h	b	h	a	h	a	h	b	a	h	a	h	a	h	a	h	h	h	h	h	b	h	h	b	a	a	h	b	b	h	b	a	a	a	a	h	h	a	a	h	h	b
Aeup1GBS20650	5U	6	43.47	h	h	h	h	h	b	h	a	h	a	h	b	a	h	a	h	a	h	a	h	h	h	h	h	b	h	h	-	a	a	h	b	b	h	b	a	a	a	a	h	h	a	a	h	h	b
Aeup1GBS2082	5U	6	43.849	h	h	h	h	h	b	h	a	h	a	h	b	a	h	a	h	a	h	h	h	h	h	h	h	b	h	h	b	a	a	h	b	b	h	b	a	a	a	a	h	h	a	a	h	h	b
Aeup1GBS10444	5U	6	44.228	h	h	h	h	h	b	h	a	h	a	h	b	a	h	a	h	a	h	h	h	h	h	h	h	b	h	h	b	a	a	h	b	b	h	b	a	a	a	a	h	h	a	a	h	h	b
Aeup1GBS1576	5U	6	47.414	h	h	h	h	h	b	h	a	h	a	h	b	h	h	a	h	a	h	h	h	h	h	h	h	b	h	h	b	a	a	h	b	b	h	h	a	a	a	a	h	h	a	a	h	h	b
Aeup1GBS8288	5U	6	47.793	h	h	h	h	h	b	h	a	h	a	h	b	h	h	a	h	a	h	h	h	h	h	h	h	b	h	h	b	a	a	h	b	b	h	h	a	a	a	a	h	h	a	a	h	h	b
Aeup1GBS13883	5U	6	48.55	-	h	h	h	h	b	h	a	h	a	h	b	h	h	a	h	a	h	h	h	h	h	h	h	b	h	h	b	a	a	h	b	b	h	h	a	a	a	a	h	b	a	a	h	h	b
Aeup1GBS3512	5U	6	50.976	h	h	h	h	h	b	h	a	h	a	h	b	h	h	a	h	a	h	h	h	h	h	h	h	b	h	h	b	a	a	h	b	b	h	h	a	a	a	a	h	b	a	a	h	h	b
Aeup1GBS9265	5U	6	50.976	h	h	h	h	h	b	h	a	h	a	h	b	h	h	a	h	a	h	h	h	h	h	h	h	b	h	h	b	a	a	h	b	b	h	h	a	a	a	a	h	b	a	a	h	h	b
Aeup1GBS16820	5U	6	51.355	h	h	h	h	h	b	h	a	h	a	h	b	h	h	a	h	a	h	h	h	h	h	h	h	b	h	h	b	a	a	h	b	b	h	h	-	a	a	a	h	b	a	a	h	h	b
Aeup1GBS20528	5U	6	51.355	h	h	h	h	-	b	h	a	h	a	h	b	h	h	a	h	a	h	h	h	h	h	h	h	b	h	h	-	a	a	h	b	b	-	h	a	a	a	a	h	b	a	a	h	h	b
Aeup1GBS2488	5U	6	51.734	h	h	h	h	h	b	h	a	h	a	h	b	h	h	a	h	a	h	h	h	h	h	h	h	b	h	h	b	a	a	h	b	b	h	h	a	a	a	a	h	b	a	a	h	h	b
Aeup1GBS4421	5U	6	51.734	h	h	h	h	h	b	h	a	h	a	h	b	h	h	a	h	a	h	h	h	h	h	h	h	b	h	h	b	a	a	h	b	b	h	h	a	a	a	a	h	b	a	a	h	h	b
Aeup1GBS13470	5U	6	51.734	h	h	h	h	h	b	h	a	h	a	h	b	h	h	a	h	a	h	h	h	h	h	h	h	b	h	h	b	a	a	h	b	b	h	h	a	a	a	a	h	b	a	a	h	h	b
Aeup1GBS16320	5U	6	51.734	h	h	h	h	h	b	h	a	h	a	h	b	h	h	a	h	a	h	h	h	h	h	h	h	b	h	h	b	a	a	h	b	b	h	h	a	a	a	a	h	b	a	a	h	h	b
Aeup1GBS6030	5U	6	52.567	h	h	h	h	h	b	h	a	h	a	h	b	-	h	a	h	a	h	h	h	h	h	h	h	b	h	h	b	a	-	h	b	b	h	h	a	a	a	a	h	b	a	a	a	h	b
Aeup1GBS3566	5U	6	52.946	h	h	h	h	h	b	h	a	h	a	h	b	h	h	-	h	a	h	h	h	h	h	h	h	b	h	h	b	a	a	h	b	b	h	h	a	a	-	a	h	b	a	a	a	h	b
Aeup1GBS13104	5U	6	53.325	h	h	h	h	h	b	h	a	h	a	h	b	h	h	a	h	a	h	h	h	h	h	h	h	b	h	h	b	a	a	h	b	b	h	h	a	a	a	a	h	b	a	a	a	h	b
Aeup1GBS19332	5U	6	53.325	h	h	h	h	h	b	h	a	h	a	h	b	h	h	a	h	a	h	h	h	h	h	h	h	b	h	h	b	a	a	h	-	b	h	h	a	a	a	a	h	b	a	a	a	h	b
Aeup1GBS7111	5U	6	53.704	h	h	h	h	h	b	h	a	h	a	-	b	h	h	a	h	a	h	h	h	h	h	h	h	b	h	h	b	a	a	h	b	b	h	h	a	a	a	a	h	b	a	a	a	h	b
Aeup1GBS13321	5U	6	54.537	h	h	h	h	h	b	h	-	h	-	h	b	h	h	a	h	a	h	h	h	h	h	h	h	b	h	h	b	-	a	h	b	b	h	h	a	a	a	a	h	b	a	a	a	h	b
Aeup1GBS14661	5U	6	55.371	h	h	h	h	h	b	h	a	h	a	h	b	h	h	a	h	a	h	h	h	h	h	h	h	b	h	h	b	a	a	h	b	b	h	h	h	a	a	a	h	b	a	a	a	h	b
Aeup1GBS9861	5U	6	56.962	h	h	h	h	h	b	h	a	h	a	h	b	h	h	a	h	a	h	h	h	h	h	h	h	b	h	h	b	a	a	h	b	b	h	h	h	a	a	a	b	b	a	a	a	h	b
Aeup1GBS19285	5U	6	57.341	h	h	h	h	h	b	h	a	h	-	h	b	h	h	a	h	a	h	h	h	h	h	h	h	b	h	h	b	a	a	h	b	b	h	h	h	a	a	a	b	b	a	a	a	-	b
Aeup1GBS20723	5U	6	58.174	-	h	h	h	h	b	h	a	-	a	h	b	-	h	a	h	a	h	h	h	h	h	h	-	b	h	h	b	a	a	h	b	b	h	h	h	a	a	a	b	b	a	a	a	h	b
Aeup1GBS15326	5U	6	58.174	h	h	h	h	-	b	h	a	h	-	h	b	h	h	a	h	a	h	h	h	h	h	h	h	b	h	h	b	a	a	h	b	b	h	h	h	a	a	a	b	b	a	a	a	-	b
Aeup1GBS18700	5U	6	58.174	h	h	h	h	h	b	h	a	h	a	h	b	h	h	a	h	a	h	h	h	h	h	h	h	b	h	h	b	a	a	h	b	b	h	h	h	a	a	a	b	b	a	a	a	h	b
Aeup1GBS11712	5U	6	59.008	h	h	h	h	h	b	h	a	h	a	h	b	-	h	a	h	a	h	h	h	h	h	h	h	b	h	h	b	a	a	h	b	b	h	h	h	a	a	a	b	b	a	a	a	h	b
Aeup1GBS17906	5U	6	60.599	h	h	h	h	h	b	h	a	h	a	h	b	h	h	a	h	a	h	h	h	h	h	h	h	b	h	h	b	a	a	h	b	h	h	h	h	a	a	a	b	b	a	a	a	h	b
Aeup1GBS18729	5U	6	60.599	h	h	h	h	h	b	h	a	h	a	h	b	h	h	a	h	a	h	h	h	h	h	h	h	b	h	h	b	a	a	h	b	h	h	h	h	a	a	a	b	b	a	a	a	h	b
Aeup1GBS2516	5U	6	61.432	h	h	h	h	h	b	h	a	h	a	h	b	h	h	a	h	a	h	h	h	h	h	h	h	b	h	h	b	a	a	h	b	h	h	h	h	a	-	h	b	b	a	a	a	h	b
Aeup1GBS11301	5U	6	62.721	h	h	-	h	h	b	h	a	a	a	h	b	-	h	a	b	a	h	h	h	-	-	h	h	b	h	h	b	a	a	h	b	h	h	h	h	a	-	h	b	-	a	a	a	h	b
Aeup1GBS15524	5U	6	62.721	h	h	h	h	h	b	h	a	-	a	h	b	a	h	a	-	a	h	h	h	h	-	h	h	b	h	h	b	a	a	h	b	h	h	h	h	a	h	h	b	-	a	a	a	h	b
Aeup1GBS3606	5U	6	62.721	h	h	h	h	h	b	h	a	a	a	h	b	a	h	a	-	a	h	h	h	h	-	h	h	b	h	h	b	a	a	h	b	-	-	h	h	a	h	h	b	b	a	a	a	h	b
Aeup1GBS16762	5U	6	63.554	h	h	h	h	h	b	h	a	-	a	h	b	a	h	a	b	a	h	h	h	h	h	h	h	b	h	h	b	a	a	h	b	-	h	h	h	a	h	h	b	b	a	a	a	h	b
Aeup1GBS2170	5U	6	65.601	h	h	h	h	h	b	h	h	h	a	h	b	h	h	a	b	a	h	h	h	h	h	h	h	b	h	h	b	a	a	h	b	a	h	h	h	a	h	h	b	b	a	a	a	h	b
Aeup1GBS21622	5U	6	66.434	h	h	h	h	h	b	h	h	h	a	h	b	h	b	a	b	a	h	h	-	h	h	h	h	b	h	h	b	a	a	h	b	a	h	h	h	a	h	h	b	b	a	a	a	h	b
Aeup1GBS4084	5U	6	67.267	h	h	-	h	h	b	h	h	h	a	h	b	a	-	a	b	a	h	h	h	h	h	h	h	b	h	h	b	a	a	h	b	a	h	h	h	a	h	h	b	b	a	a	a	h	b
Aeup1GBS5914	5U	6	69.314	h	h	h	h	h	b	h	h	h	a	h	b	a	b	a	b	a	h	h	h	h	-	h	h	b	h	h	b	a	a	h	b	a	h	h	h	a	h	h	b	b	a	a	a	h	b
Aeup1GBS6675	5U	6	70.268	h	h	h	h	h	b	h	h	-	a	h	b	a	b	a	b	a	h	h	h	h	h	h	h	b	h	h	b	a	a	h	b	a	h	h	h	a	-	h	b	b	a	a	a	h	-
Aeup1GBS993	5U	6	71.102	h	h	h	h	h	b	h	h	h	a	h	b	h	b	a	b	a	h	h	h	h	h	h	h	b	h	h	-	a	a	h	b	a	h	h	h	a	h	h	b	b	a	a	a	h	b
Aeup1GBS10707	5U	6	71.935	-	h	h	h	h	b	h	h	h	a	h	b	h	b	a	b	a	h	h	h	h	-	h	h	b	h	h	b	a	a	h	b	-	h	h	h	a	h	h	b	b	a	a	a	h	b
Aeup1GBS2616	5U	6	71.935	h	h	h	h	h	b	h	h	h	a	h	b	h	b	a	b	a	h	h	h	h	h	h	h	b	h	h	b	a	a	h	b	a	h	h	h	a	h	h	b	b	a	a	a	h	b
Aeup1GBS8953	5U	6	71.935	h	h	h	h	-	b	h	h	h	a	h	b	h	b	a	b	a	h	h	h	h	h	h	h	b	h	h	b	a	a	h	b	a	h	h	h	a	-	h	b	-	a	a	a	h	b
Aeup1GBS6466	5U	6	73.602	h	h	h	h	h	b	h	h	h	a	h	b	-	b	-	b	a	h	h	b	h	h	h	h	b	h	h	b	a	a	h	b	a	b	h	h	a	h	h	b	b	a	a	a	h	b
Aeup1GBS11248	5U	6	74.436	h	h	-	h	h	b	h	h	h	a	h	b	-	b	h	b	a	h	-	b	h	h	h	h	b	h	h	b	a	a	h	b	-	b	h	h	a	h	h	b	b	a	a	a	h	b
Aeup1GBS8719	5U	6	75.724	h	h	h	h	h	b	h	h	h	a	h	b	h	b	h	b	a	h	h	h	h	-	h	h	b	h	h	b	a	a	h	b	a	b	h	h	a	h	h	b	b	a	a	a	h	b
Aeup1GBS2655	5U	6	76.481	h	h	h	h	h	b	h	b	h	a	h	b	h	b	h	b	a	h	h	h	h	h	h	h	b	h	h	b	a	a	h	b	a	b	h	h	a	-	h	b	b	a	a	a	h	b
Aeup1GBS4240	5U	6	76.86	h	h	h	h	h	b	h	b	h	a	h	b	h	b	-	b	a	h	h	h	h	h	h	h	-	h	h	b	a	a	h	b	a	b	h	h	a	h	h	-	b	a	a	a	h	b
Aeup1GBS3152	5U	6	77.239	h	h	h	h	h	b	h	b	h	a	h	b	h	b	h	b	a	h	h	h	h	h	h	h	b	h	h	b	a	a	h	b	a	b	h	h	a	h	h	b	b	a	a	a	h	b
Aeup1GBS6167	5U	6	77.239	h	h	h	h	h	b	h	b	h	a	h	b	h	b	-	b	a	h	h	h	h	h	h	h	b	h	h	-	a	a	h	b	a	b	h	h	a	h	h	b	b	a	a	a	h	b
Aeup1GBS17093	5U	6	78.527	h	h	h	h	h	-	h	b	h	a	h	b	h	b	h	b	a	h	h	h	h	h	h	h	b	h	h	b	a	a	h	b	a	b	h	h	-	h	h	b	b	a	a	a	h	b
Aeup1GBS18001	5U	6	78.527	h	h	h	h	h	h	h	b	h	a	h	b	-	b	h	b	a	h	h	h	h	h	h	h	b	h	h	b	a	a	h	b	a	b	h	h	a	-	h	b	b	a	a	a	h	b
Aeup1GBS8399	5U	6	78.527	h	h	h	h	h	h	h	b	h	a	h	b	h	b	-	b	a	h	h	h	h	h	h	h	b	h	h	b	a	a	h	b	-	b	h	h	a	h	h	b	b	a	a	a	h	b
Aeup1GBS6870	5U	6	79.436	h	-	h	h	h	h	-	b	h	a	h	b	h	b	-	b	a	h	h	h	h	-	h	h	b	h	h	b	a	a	h	b	a	b	h	h	a	h	-	b	b	a	a	a	h	b
Aeup1GBS8675	5U	6	79.891	h	h	h	h	h	h	h	b	h	a	h	b	h	b	-	b	a	h	h	h	h	-	h	h	b	h	h	b	a	a	h	b	a	b	h	h	a	h	h	b	b	a	a	a	h	b
Aeup1GBS9557	5U	6	79.891	h	h	h	h	h	h	h	b	h	a	h	b	-	b	h	b	a	h	h	-	h	h	h	h	b	h	h	b	a	a	h	b	a	b	h	h	a	h	h	b	b	a	a	a	h	b
Aeup1GBS3354	5U	6	79.891	h	h	h	h	h	h	h	b	h	a	h	b	h	b	h	b	a	h	h	h	h	h	h	h	b	h	h	b	a	a	h	b	a	b	h	h	a	h	h	b	b	a	a	a	h	b
Aeup1GBS18575	5U	6	80.27	h	h	h	h	h	h	h	b	h	a	h	b	h	b	h	b	a	h	h	h	h	h	h	h	b	h	h	b	a	a	h	b	a	b	h	h	a	h	h	b	b	a	a	a	h	b
Aeup1GBS2867	5U	6	80.27	h	h	h	h	h	h	h	b	h	a	h	b	h	b	h	b	a	h	h	h	h	h	h	h	b	h	h	b	a	a	h	b	a	b	h	h	a	h	h	b	b	a	a	a	h	b
Aeup1GBS18567	5U	6	80.649	h	h	h	h	h	h	h	b	h	a	h	h	h	b	h	b	a	h	h	h	h	h	h	h	b	h	h	b	a	a	h	b	a	b	h	h	a	h	h	b	-	a	a	a	h	b
Aeup1GBS20214	5U	6	80.649	h	h	h	h	h	h	h	b	h	a	h	h	h	b	h	b	a	h	h	h	h	h	h	h	b	h	h	b	a	a	h	b	a	b	h	h	a	h	h	b	b	a	a	a	h	b
Aeup1GBS10006	5U	6	82.392	h	h	h	h	h	-	h	b	h	a	h	h	-	b	-	b	a	h	h	h	h	h	h	h	b	h	h	b	a	a	h	b	a	b	h	h	a	-	h	b	b	a	a	a	h	b
Aeup1GBS18382	5U	6	82.392	h	h	h	h	h	-	h	b	h	a	h	h	h	b	h	b	a	h	h	h	h	h	h	h	b	h	h	b	a	a	h	b	a	b	h	h	a	h	h	b	b	a	a	a	h	b
Aeup1GBS14164	5U	6	84.666	-	h	h	h	h	h	h	b	h	a	h	h	h	b	h	b	a	h	h	h	b	h	h	h	b	h	h	b	a	a	h	b	a	b	h	h	a	h	h	b	b	a	a	a	h	b
Aeup1GBS4694	5U	6	84.666	h	h	h	h	h	h	h	b	h	-	h	h	h	b	h	b	a	h	h	h	b	h	h	h	b	h	h	b	a	a	h	b	-	b	h	h	a	h	h	b	-	a	a	a	h	b
Aeup1GBS9552	5U	6	85.954	h	h	h	h	h	h	h	b	h	a	h	h	h	b	-	b	a	h	b	h	b	-	h	h	b	h	h	b	a	-	h	b	a	b	h	h	a	-	h	b	b	a	a	a	h	b
Aeup1GBS809	5U	6	86.409	h	h	h	h	h	-	h	b	h	a	h	-	-	b	-	b	a	h	b	h	b	h	h	h	b	h	h	b	a	a	-	b	a	-	-	h	a	h	h	b	b	a	-	-	h	b
Aeup1GBS5764	5U	6	86.409	h	h	h	h	h	h	-	b	h	a	h	h	h	b	h	b	a	h	b	h	b	h	h	h	b	h	h	b	a	a	h	b	-	b	h	h	a	h	h	b	b	a	a	a	h	b
Aeup1GBS11150	5U	6	87.697	h	h	h	h	h	h	h	b	h	a	h	h	h	b	h	b	a	h	b	-	b	h	h	h	b	b	h	b	a	a	h	b	a	b	h	b	a	h	h	b	b	a	a	a	h	b
Aeup1GBS11000	5U	6	88.151	h	h	h	h	h	h	h	b	h	a	-	h	-	b	-	b	a	h	b	h	b	h	h	h	b	b	h	b	a	a	h	b	a	b	h	b	a	-	h	b	b	a	a	a	h	b
Aeup1GBS18296	5U	6	89.895	h	h	h	h	h	h	h	b	h	a	h	h	h	b	h	b	a	h	b	h	b	a	h	h	b	b	h	-	h	a	h	b	a	b	h	-	a	-	h	b	b	a	a	a	h	b
Aeup1GBS121	5U	6	90.273	h	h	h	h	h	h	h	b	h	a	h	h	h	b	h	b	a	h	b	h	b	a	h	h	b	b	h	b	h	a	h	b	a	b	h	b	a	h	h	b	b	a	a	a	h	b
Aeup1GBS2094	5U	6	90.273	h	h	h	h	h	h	h	b	h	a	h	h	h	b	h	b	a	h	b	h	b	a	h	h	b	b	h	b	h	a	h	b	a	b	h	b	a	-	h	b	b	a	a	a	h	b
Aeup1GBS4619	5U	6	90.273	h	h	h	h	h	h	h	b	h	a	h	h	h	b	h	b	-	h	b	h	b	a	h	h	b	b	h	b	h	a	h	b	a	b	h	b	a	-	h	b	b	a	a	a	h	b
Aeup1GBS4247	5U	6	90.273	h	-	h	h	-	h	h	b	h	a	h	h	h	b	h	b	a	h	b	h	b	a	h	h	b	b	h	b	h	a	h	b	a	b	h	-	a	h	h	b	b	a	a	a	h	b
Aeup1GBS4216	5U	6	90.652	h	h	h	h	h	h	h	b	h	a	h	h	-	b	h	b	a	h	b	h	b	a	h	h	b	b	h	b	h	a	h	b	a	b	h	b	a	h	h	b	b	a	a	a	h	b
Aeup1GBS683	5U	6	90.652	h	h	h	h	h	h	h	b	h	a	h	h	h	b	-	b	a	h	b	h	b	a	h	h	b	b	h	b	h	a	h	b	a	b	h	b	a	h	h	b	b	a	a	a	h	b
Aeup1GBS13543	5U	6	93.61	h	h	h	h	h	h	a	b	h	h	h	h	-	b	h	h	a	-	b	h	b	a	a	h	b	h	h	b	h	a	h	b	a	b	h	b	a	-	h	b	h	a	a	-	h	b
Aeup1GBS18787	5U	6	93.989	h	h	h	h	h	h	a	b	h	h	h	h	h	b	h	h	a	h	b	h	b	a	a	h	b	h	h	b	h	a	h	b	a	b	h	b	a	h	h	b	h	a	a	a	h	b
Aeup1GBS9171	5U	6	93.989	h	h	h	h	h	h	a	b	h	-	h	h	h	b	-	h	a	h	b	h	b	a	a	h	b	h	h	b	h	a	h	b	a	b	h	b	a	h	h	b	h	a	a	a	h	b
Aeup1GBS8756	5U	6	94.368	h	h	h	h	h	h	a	b	h	h	h	h	-	b	h	h	a	h	b	h	b	a	a	h	b	h	h	b	h	a	h	-	a	b	h	b	a	h	h	b	h	a	a	a	h	b
Aeup1GBS10725	5U	6	94.747	h	h	h	h	h	h	a	b	h	h	h	h	-	b	h	h	a	h	b	h	b	a	a	h	b	h	h	b	h	a	h	b	a	b	h	h	a	h	h	b	h	a	a	a	h	b
Aeup1GBS19425	5U	6	94.747	h	h	h	h	h	h	a	b	h	h	h	h	h	b	h	h	a	h	b	h	b	a	a	h	b	h	h	b	h	a	h	b	a	b	h	h	a	h	h	b	h	a	a	a	h	b
Aeup1GBS2036	5U	6	95.656	h	h	a	h	h	h	a	b	h	b	h	h	h	b	h	h	a	h	b	h	b	a	a	-	b	h	h	b	h	a	h	b	a	b	h	h	a	-	-	b	-	a	a	a	h	b
Aeup1GBS18386	5U	6	98.386	h	h	a	-	h	h	a	b	h	b	h	h	h	b	-	h	a	h	b	h	b	-	a	h	b	a	h	b	h	a	h	b	a	b	h	b	a	h	h	b	h	a	a	a	h	b
Aeup1GBS13823	5U	6	98.84	h	h	a	h	h	-	a	b	-	b	h	h	h	b	h	h	a	h	b	h	b	a	a	h	b	a	h	b	-	a	h	h	a	b	h	b	a	h	h	b	h	a	a	a	h	b
Aeup1GBS13528	5U	6	100.508	h	h	a	h	h	h	a	b	h	h	h	h	b	b	h	h	a	h	b	h	b	h	a	h	b	a	h	b	h	a	h	h	-	b	h	b	a	h	h	b	h	a	a	a	h	b
Aeup1GBS19573	5U	6	100.886	h	h	a	h	h	h	a	b	h	h	h	h	b	b	h	h	a	h	b	h	b	h	a	h	b	a	h	b	h	a	h	h	-	b	h	b	-	h	h	b	h	a	a	a	h	b
Aeup1GBS2486	5U	6	101.265	h	h	a	h	h	h	a	b	h	h	h	h	-	b	-	h	a	h	b	-	b	h	a	h	b	a	h	b	h	a	h	-	a	b	h	b	a	b	h	b	-	a	a	a	h	b
Aeup1GBS4394	5U	6	101.265	h	h	a	h	h	h	a	b	h	-	h	h	b	b	h	-	a	h	b	h	b	h	a	h	b	a	h	b	h	a	h	h	a	b	h	b	a	b	h	b	h	a	a	a	h	-
Aeup1GBS3051	5U	6	101.265	h	h	a	h	h	h	a	b	h	h	h	h	b	-	h	h	a	h	b	h	b	h	a	h	b	a	h	b	h	a	h	h	-	b	h	-	a	-	h	b	h	a	a	a	h	b
Aeup1GBS1724	5U	6	101.72	h	h	a	h	h	h	a	b	h	h	h	h	b	b	-	h	a	h	b	h	b	h	a	h	b	a	h	b	h	a	h	h	-	b	h	b	a	-	h	b	b	a	a	-	h	b
Aeup1GBS18130	5U	6	101.72	h	-	a	h	h	h	a	b	h	h	-	h	b	b	h	h	a	h	b	h	b	h	a	h	b	a	h	b	h	a	h	h	a	b	h	b	a	h	h	b	b	-	a	a	h	b
Aeup1GBS931	5U	6	101.72	h	h	a	h	h	-	a	b	h	h	h	h	b	b	-	h	a	h	b	h	b	h	a	h	b	-	h	b	h	a	h	h	a	b	h	b	a	h	h	b	-	a	a	a	h	b
Aeup1GBS13521	5U	6	102.553	h	h	a	h	h	h	a	b	h	h	h	h	b	b	h	h	a	h	b	h	b	h	a	h	b	a	h	b	h	a	h	h	a	b	h	b	a	h	h	b	h	a	a	a	h	b
Aeup1GBS5638	5U	6	102.553	h	h	a	h	h	h	a	b	h	h	h	h	b	b	h	h	a	h	b	h	b	h	a	h	b	a	h	b	h	a	h	h	a	b	h	b	a	-	h	b	h	a	a	a	h	b
Aeup1GBS13803	5U	6	102.932	h	h	a	h	h	h	a	b	h	h	h	h	b	b	h	h	a	h	b	h	b	h	a	h	b	a	h	b	h	a	h	h	a	b	h	b	a	h	h	b	h	a	a	a	h	b
Aeup1GBS12964	5U	6	102.932	h	h	a	h	h	h	a	b	h	h	h	h	b	b	h	h	a	h	b	h	-	h	a	h	b	a	h	b	h	a	h	h	a	b	h	b	a	h	h	b	h	a	a	a	h	b
Aeup1GBS7966	5U	6	102.932	h	h	a	h	h	-	a	b	h	h	h	h	b	b	h	h	a	h	b	h	b	h	a	h	b	a	h	b	h	a	h	h	a	b	h	b	a	h	h	b	h	a	a	a	h	b
Aeup1GBS15590	5U	6	104.144	h	h	a	h	h	h	a	b	b	h	h	h	b	b	h	h	a	h	b	h	b	h	a	h	b	a	h	b	h	a	h	h	a	b	h	b	a	-	h	b	h	a	a	a	-	b
Aeup1GBS15931	5U	6	104.523	h	h	a	h	h	h	a	b	b	-	h	h	b	b	h	h	a	h	b	h	b	h	-	h	b	a	h	b	h	a	h	h	a	b	h	b	a	h	h	b	h	a	a	a	h	b
Aeup1GBS6898	5U	6	104.523	h	-	a	h	h	h	a	b	b	h	h	h	b	b	h	h	a	h	b	h	b	h	a	h	b	a	h	b	h	a	h	-	a	b	h	b	-	-	h	b	h	a	a	a	h	b
Aeup1GBS16246	5U	6	105.356	h	h	a	h	h	h	a	b	b	h	h	h	b	b	-	h	a	h	b	h	b	h	a	h	b	a	h	-	h	a	h	h	a	b	h	b	a	h	h	b	h	a	a	a	h	b
Aeup1GBS21093	5U	6	105.356	h	h	a	h	h	h	a	b	b	h	h	h	b	b	h	h	a	h	b	h	b	h	a	h	b	a	h	-	h	a	h	h	a	b	h	b	a	h	h	b	h	a	a	a	h	b
Aeup1GBS1822	5U	6	105.735	h	h	a	h	h	h	a	b	b	-	h	h	b	b	h	h	a	h	b	h	b	h	a	h	b	a	h	b	h	a	h	h	a	b	h	b	a	h	h	b	h	a	a	a	h	b
Aeup1GBS15563	5U	6	105.735	h	h	a	h	h	h	a	b	b	h	h	h	b	b	h	h	a	h	b	h	b	h	a	h	b	a	h	b	h	a	h	h	a	b	h	b	a	h	h	b	h	a	a	a	h	b
Aeup1GBS18427	5U	6	105.735	h	h	a	h	h	h	a	b	b	h	h	h	b	b	-	h	a	h	b	h	b	h	a	h	b	-	h	b	h	a	h	h	a	b	h	b	a	h	h	b	h	a	a	a	h	b
Aeup1GBS20415	5U	6	105.735	h	h	a	h	h	h	a	b	b	h	h	h	b	b	h	h	a	h	b	h	b	h	a	h	b	a	h	b	h	a	h	h	a	b	h	b	a	h	h	b	h	a	a	a	h	b
Aeup1GBS6597	5U	6	106.114	h	h	a	h	h	h	a	b	b	h	h	h	b	b	h	h	a	h	b	h	b	h	a	h	b	a	h	b	h	a	h	h	a	b	h	b	a	h	h	b	h	a	a	a	h	b
Aeup1GBS20766	5U	6	106.114	h	h	a	h	h	h	a	b	b	h	h	h	b	b	h	h	a	h	b	h	b	h	a	h	b	a	h	b	h	a	h	h	a	b	h	b	a	h	h	b	h	a	a	a	h	b
Aeup1GBS3997	5U	6	106.114	h	h	a	h	h	-	a	b	b	h	h	h	b	b	h	h	a	h	b	h	b	h	a	h	b	-	h	b	h	a	h	h	a	b	h	b	a	h	h	b	h	a	a	a	h	b
Aeup1GBS16898	5U	6	106.872	h	h	a	h	h	h	a	b	b	h	h	h	b	b	h	h	a	h	b	h	b	h	a	h	b	a	h	b	h	a	h	a	a	b	h	b	a	h	h	b	h	a	a	a	h	b
Aeup1GBS7301	5U	6	106.872	h	h	a	h	h	h	a	b	b	h	h	h	b	b	h	h	a	h	b	h	b	h	a	h	b	a	h	b	h	a	h	a	a	b	h	b	a	h	h	b	h	a	a	a	h	b
Aeup1GBS511	5U	6	107.25	h	h	a	h	h	h	a	b	b	-	h	h	b	b	h	h	a	h	b	h	b	h	a	h	b	a	h	b	h	a	h	a	-	b	h	b	a	h	h	b	h	a	a	a	h	b
Aeup1GBS7222	5U	6	107.25	h	h	a	h	h	h	a	b	b	-	h	h	b	b	h	h	a	h	b	h	b	h	a	h	b	a	h	b	h	a	h	a	a	b	h	b	a	h	h	b	-	a	a	a	h	b
Aeup1GBS20851	5U	6	107.25	h	h	a	h	h	h	a	b	b	-	h	h	b	b	h	h	a	h	b	h	b	h	a	h	b	a	h	b	h	a	h	a	-	b	h	b	a	h	h	b	h	a	a	a	h	b
Aeup1GBS14327	5U	6	108.084	h	h	a	h	h	h	a	b	b	-	h	h	b	b	h	h	a	h	b	h	b	-	a	h	b	a	h	b	h	a	h	a	a	b	h	-	a	h	h	b	h	a	a	a	h	b
Aeup1GBS16746	5U	6	108.084	h	h	a	h	h	h	a	b	b	h	h	h	b	b	h	h	a	h	b	h	b	b	a	h	b	a	h	b	h	a	h	a	a	b	h	b	a	h	h	b	-	a	a	a	h	b
Aeup1GBS5893	5U	6	108.084	h	h	a	h	h	h	a	b	b	h	h	-	b	b	h	h	a	h	b	h	b	b	a	h	b	a	h	b	h	a	h	a	a	b	h	-	a	h	h	b	h	a	a	a	h	b
Aeup1GBS11999	5U	6	108.463	h	h	a	h	h	h	a	b	b	h	h	h	b	b	h	h	a	h	b	h	b	h	a	h	b	a	h	b	h	a	h	a	a	b	h	b	a	h	h	b	h	a	a	a	h	b
Aeup1GBS2004	5U	6	108.463	h	h	a	h	h	-	a	b	b	h	h	h	b	b	h	h	a	h	b	h	b	h	a	h	b	a	h	b	h	a	h	a	a	b	h	b	a	h	h	b	h	a	a	a	h	b
Aeup1GBS21175	5U	6	108.463	h	h	a	h	h	h	a	b	b	h	h	h	b	b	h	h	a	h	b	h	b	h	a	h	b	a	h	b	h	a	h	a	a	b	h	b	a	h	h	b	h	a	a	a	h	b
Aeup1GBS4641	5U	6	108.842	h	h	a	h	h	h	a	b	b	h	h	h	b	b	h	h	a	h	b	h	b	h	a	h	b	a	h	b	h	a	h	a	a	b	h	b	a	h	h	b	h	a	a	-	h	b
Aeup1GBS7055	5U	6	108.842	h	h	a	h	h	h	a	b	b	h	h	h	b	b	h	h	a	h	b	h	b	h	a	h	b	a	h	-	h	a	h	a	a	b	h	b	a	h	h	b	h	a	a	a	h	b
Aeup1GBS1033	5U	6	109.22	h	h	a	h	h	h	a	b	b	h	h	h	b	b	h	h	a	h	b	h	b	-	a	h	b	a	h	b	h	a	h	a	a	b	h	b	a	h	h	b	h	a	a	a	h	b
Aeup1GBS4754	5U	6	109.599	h	h	a	h	h	h	a	b	b	h	h	h	b	b	h	h	a	h	-	h	b	h	a	h	b	a	h	b	h	a	h	a	a	b	h	b	a	h	h	b	h	a	a	a	h	b
Aeup1GBS10690	5U	6	110.357	h	h	a	h	h	h	a	b	b	h	h	h	b	b	h	h	a	h	b	h	b	h	a	h	b	a	h	b	h	a	h	a	a	b	h	h	a	h	h	b	h	a	a	a	h	b
Aeup1GBS15561	5U	6	110.357	h	h	a	h	h	h	a	b	b	h	h	h	b	b	h	h	-	h	b	h	b	h	a	h	b	a	h	b	h	a	h	a	a	b	h	h	a	h	h	b	h	a	a	a	h	b
Aeup1GBS18024	5U	6	110.357	h	h	a	h	h	h	a	b	b	h	h	h	b	b	h	h	a	h	b	h	b	h	a	h	b	a	h	b	h	a	h	a	a	b	h	h	a	h	h	b	-	a	a	a	h	b
Aeup1GBS17965	5U	6	110.736	h	h	a	h	h	h	a	b	b	h	h	h	b	b	-	h	a	h	b	h	b	h	a	h	b	a	h	b	h	a	h	a	a	b	h	-	a	h	-	b	h	a	a	-	h	b
Aeup1GBS6036	5U	6	110.736	h	h	a	h	h	h	a	b	b	h	h	h	b	b	-	h	a	h	b	h	-	h	a	h	b	a	h	b	h	a	h	a	a	b	h	h	a	h	h	b	h	a	a	a	h	b
Aeup1GBS11331	6U	3	0	h	h	h	h	b	h	a	h	h	a	b	h	-	h	-	h	h	h	h	h	h	h	b	h	b	b	h	b	b	a	a	h	h	h	h	h	a	b	a	h	-	h	h	h	a	b
Aeup1GBS12532	6U	3	0	h	h	h	h	b	h	a	h	h	a	b	h	h	h	-	h	h	h	h	h	h	h	b	h	b	b	h	b	b	a	a	h	-	h	h	h	a	b	a	h	h	h	h	h	a	b
Aeup1GBS21261	6U	3	3.415	h	b	a	h	b	h	a	h	h	a	b	h	h	h	h	h	b	h	h	h	h	-	b	h	b	b	h	b	b	a	a	h	h	-	h	h	a	b	a	h	h	h	h	h	a	b
Aeup1GBS16284	6U	3	4.248	h	b	a	h	b	h	a	h	h	a	b	b	-	h	h	-	b	h	h	h	h	h	b	h	b	b	h	b	b	a	a	h	-	h	h	h	a	b	a	h	h	h	h	h	a	b
Aeup1GBS7890	6U	3	4.248	h	b	a	h	b	h	a	h	h	a	b	b	-	h	h	h	b	h	h	h	h	h	b	h	b	b	h	b	b	a	a	h	-	h	h	h	a	b	a	h	h	h	h	-	a	b
Aeup1GBS2207	6U	3	5.157	-	b	a	h	b	h	a	h	h	a	b	b	h	h	-	h	b	h	h	h	h	h	b	h	b	b	h	b	b	a	a	h	h	h	h	h	a	b	a	h	-	h	-	h	a	b
Aeup1GBS12383	6U	3	5.157	h	b	a	h	b	h	a	h	h	a	b	b	h	h	h	h	b	h	h	h	h	h	b	h	b	b	h	b	b	a	a	h	-	h	h	h	a	b	a	h	h	h	h	h	a	b
Aeup1GBS13734	6U	3	5.991	h	b	a	h	b	h	a	h	h	a	b	b	b	h	h	h	b	h	h	h	h	h	b	h	b	b	h	b	b	a	a	h	h	h	h	h	a	b	a	h	h	h	h	h	a	b
Aeup1GBS6155	6U	3	8.037	h	b	a	a	b	h	a	h	h	a	b	b	b	h	h	h	b	h	h	h	h	b	b	h	b	b	h	b	b	a	a	h	b	h	h	h	a	b	a	h	-	h	a	h	a	b
Aeup1GBS1948	6U	3	13.782	h	b	a	a	b	h	h	h	h	a	b	b	-	h	-	h	b	h	h	h	h	b	h	h	b	b	b	b	b	a	a	b	b	h	h	-	a	b	a	h	h	b	a	h	a	b
Aeup1GBS15517	6U	3	16.284	h	b	a	a	b	h	h	h	h	a	b	b	b	h	h	h	b	h	h	h	h	b	h	h	b	b	b	b	b	a	a	b	b	-	h	h	a	b	a	h	h	b	a	-	a	b
Aeup1GBS20512	6U	3	17.497	h	b	a	a	b	h	h	h	h	a	b	h	h	h	h	h	b	h	h	h	h	b	h	h	b	b	b	b	b	a	a	b	b	h	h	b	a	b	a	h	h	b	a	h	a	b
Aeup1GBS3628	6U	3	18.254	h	b	a	a	b	h	b	h	h	a	b	h	h	h	h	h	b	h	h	h	h	b	h	h	b	b	b	b	b	a	a	b	b	h	h	b	a	b	a	h	h	b	a	h	a	b
Aeup1GBS10409	6U	3	18.633	h	b	a	a	b	h	b	h	h	a	b	h	h	h	h	h	b	h	h	h	h	b	h	h	b	b	b	b	b	a	a	b	b	h	h	b	a	b	a	h	h	b	a	h	a	b
Aeup1GBS282	6U	3	19.845	b	b	a	a	b	h	b	h	h	a	b	h	b	h	h	h	b	h	h	h	h	b	h	h	b	b	b	b	b	-	a	b	b	h	h	b	a	b	a	h	h	b	h	h	a	b
Aeup1GBS1573	6U	3	20.224	b	b	a	a	b	h	b	h	h	a	b	h	b	h	h	h	b	h	h	h	h	b	h	h	b	-	b	b	b	a	a	b	b	h	h	b	a	b	a	h	h	b	h	h	a	b
Aeup1GBS16272	6U	3	20.603	b	b	a	a	b	h	b	h	h	a	-	h	b	h	h	h	b	h	h	h	h	b	h	h	b	b	b	b	-	a	a	b	b	h	h	b	a	b	a	h	h	b	h	h	a	b
Aeup1GBS7247	6U	3	22.194	b	b	a	h	b	h	b	h	h	a	b	h	b	h	-	h	b	h	h	h	h	b	h	h	b	b	b	b	b	a	a	b	b	h	h	b	a	b	a	h	h	b	h	h	a	b
Aeup1GBS16203	6U	3	22.573	b	b	a	h	b	h	b	h	h	a	b	h	b	h	h	h	b	h	h	h	h	b	h	h	b	b	b	b	b	a	a	b	b	h	h	b	a	b	a	h	h	b	h	h	a	b
Aeup1GBS11717	6U	3	23.71	b	b	a	h	b	h	b	h	h	a	b	h	b	h	h	h	b	h	h	h	h	b	h	h	b	b	-	b	b	a	a	b	b	h	h	b	a	b	a	h	h	b	h	h	a	b
Aeup1GBS21506	6U	3	23.71	b	b	a	h	b	h	b	h	h	a	b	h	b	h	h	h	b	h	h	h	h	b	h	h	b	b	b	b	b	a	a	b	b	h	h	-	a	b	a	h	-	b	h	h	a	b
Aeup1GBS8315	6U	3	24.467	b	b	a	h	b	h	b	h	h	a	b	h	b	h	-	h	b	h	h	h	h	b	h	h	b	b	b	b	b	a	a	b	b	h	h	b	a	b	a	h	h	b	h	h	a	b
Aeup1GBS8936	6U	3	24.467	b	b	a	h	b	h	b	h	h	a	b	h	b	h	h	h	b	h	h	h	h	b	h	h	b	b	b	b	b	a	a	b	b	h	h	b	a	b	a	h	h	b	h	h	a	b
Aeup1GBS6083	6U	3	28.567	b	b	a	h	b	h	b	h	h	a	-	h	-	h	h	b	b	h	h	h	h	b	h	h	b	b	b	-	b	a	a	b	b	a	h	b	a	b	a	h	h	b	h	h	a	b
Aeup1GBS7117	6U	3	29.78	b	b	a	h	b	h	b	h	h	a	b	h	h	h	h	b	b	h	h	h	h	b	h	h	b	b	b	b	b	a	a	b	b	a	h	h	a	b	a	h	h	b	h	h	h	b
Aeup1GBS14030	6U	3	32.13	b	b	a	h	b	h	b	h	h	a	b	h	h	h	h	b	b	h	h	-	h	b	h	h	b	b	h	b	b	a	a	b	b	a	h	h	a	b	a	h	-	b	h	h	h	b
Aeup1GBS10965	6U	3	33.342	b	b	a	h	b	h	b	h	h	a	b	h	h	h	h	b	b	h	h	h	h	b	h	h	b	b	h	b	b	a	a	b	b	a	h	h	a	b	a	h	h	b	h	h	h	h
Aeup1GBS11795	6U	3	36.785	b	b	a	h	h	h	b	h	h	a	b	h	-	h	h	b	h	h	b	h	b	b	h	h	b	b	h	b	b	a	a	b	b	-	h	h	a	b	a	h	h	b	h	h	h	h
Aeup1GBS8840	6U	3	36.785	b	b	a	h	h	h	b	h	-	a	b	h	h	h	-	b	h	h	b	h	b	b	h	h	b	b	h	b	b	a	a	b	b	a	h	h	a	b	a	h	-	b	h	h	h	h
Aeup1GBS9307	6U	3	37.163	b	h	a	h	h	h	b	h	h	a	b	h	-	h	h	b	h	h	b	h	b	b	h	h	b	b	h	b	b	a	a	b	b	a	h	h	a	b	a	h	h	b	h	h	h	h
Aeup1GBS3462	6U	3	38.376	b	h	a	h	h	h	b	h	h	a	b	h	h	h	-	b	h	h	b	h	b	b	h	h	b	b	h	b	h	-	a	b	b	a	h	h	a	b	a	h	h	b	h	h	a	h
Aeup1GBS21069	6U	3	38.755	b	h	a	h	h	h	b	h	h	a	b	h	h	h	h	b	h	h	b	h	b	b	h	h	b	b	h	b	h	a	a	b	b	a	h	b	a	b	a	h	h	b	h	h	a	h
Aeup1GBS2703	6U	3	38.755	b	h	a	h	h	h	b	h	h	a	b	h	h	h	h	b	h	h	b	h	b	b	h	h	b	b	h	b	h	-	a	b	b	a	h	b	a	b	a	h	h	b	h	h	a	h
Aeup1GBS755	6U	3	43.16	b	h	a	h	h	h	b	h	h	a	b	b	h	h	h	h	h	h	b	h	b	b	h	h	b	b	h	b	h	a	a	b	b	a	h	b	a	b	a	a	h	b	h	h	a	h
Aeup1GBS18288	6U	3	43.539	b	h	h	h	h	h	b	h	h	a	b	b	h	h	h	h	h	h	b	h	b	b	h	h	b	b	h	b	h	-	a	b	b	a	h	b	a	b	a	a	h	b	h	-	a	h
Aeup1GBS7272	6U	3	43.539	b	h	h	h	h	h	b	h	h	a	b	b	-	h	-	h	h	h	b	h	b	b	h	h	b	b	h	b	h	a	a	b	b	a	h	-	a	b	a	a	-	b	h	h	a	h
Aeup1GBS12497	6U	3	45.509	b	h	h	h	h	h	-	h	h	a	-	b	h	h	h	h	h	h	b	h	b	b	h	h	b	b	h	b	h	a	a	b	b	a	h	b	a	b	a	a	h	b	h	-	a	h
Aeup1GBS7639	6U	3	45.509	b	h	h	h	h	h	b	a	h	a	b	b	h	h	h	h	h	h	b	h	b	b	h	h	b	b	h	b	h	a	a	h	b	a	h	b	a	b	a	a	h	b	h	h	a	h
Aeup1GBS13833	6U	3	46.267	b	-	h	h	h	h	b	a	h	a	b	b	h	h	h	h	h	h	b	h	b	b	h	h	b	b	h	b	h	a	a	h	-	a	h	b	a	b	a	a	h	-	h	h	a	h
Aeup1GBS4621	6U	3	46.267	b	h	h	h	h	h	b	a	h	a	b	b	h	h	h	h	h	h	b	h	b	b	h	h	b	b	h	b	h	a	a	h	b	a	h	b	a	b	a	a	h	b	h	h	a	h
Aeup1GBS736	6U	3	46.267	b	h	h	h	h	-	b	a	h	a	b	b	-	h	h	-	h	h	b	h	b	b	h	h	b	b	h	b	h	a	a	h	-	a	h	b	a	b	a	a	h	b	h	h	a	-
Aeup1GBS3381	6U	3	46.646	b	h	h	h	h	h	b	a	h	a	b	b	h	h	h	h	h	h	b	h	b	b	h	h	b	b	h	b	h	a	a	h	b	a	h	-	a	b	a	a	h	b	h	-	a	h
Aeup1GBS18793	6U	3	47.858	b	h	h	h	h	b	b	a	h	a	b	b	h	h	h	h	h	h	h	h	b	b	h	h	b	b	h	b	h	a	a	h	b	a	h	b	a	b	a	a	h	b	h	h	a	h
Aeup1GBS7106	6U	3	47.858	b	h	h	h	h	b	b	a	h	a	b	b	h	h	h	h	h	h	h	h	b	b	h	h	b	b	h	b	-	a	a	h	b	a	h	-	a	b	a	a	h	b	h	h	a	h
Aeup1GBS7060	6U	3	48.313	b	h	h	h	h	b	b	a	h	a	b	b	-	-	-	h	h	h	h	h	b	b	h	-	b	b	h	b	h	a	a	h	-	a	h	b	a	b	a	a	h	b	h	h	a	-
Aeup1GBS15459	6U	3	48.767	b	h	-	h	h	b	b	a	h	a	b	b	-	h	h	h	h	h	h	-	b	-	h	h	b	-	h	b	a	a	a	h	b	a	h	b	a	b	a	a	h	b	h	-	a	a
Aeup1GBS13991	6U	3	50.055	b	h	h	h	h	b	b	a	h	a	b	b	h	h	h	h	h	h	h	h	b	b	h	h	b	b	h	b	a	a	a	h	b	a	h	-	a	b	a	a	h	b	h	h	a	a
Aeup1GBS7046	6U	3	50.889	b	h	h	h	h	b	b	a	h	a	b	b	h	h	h	h	h	h	h	h	b	b	h	h	b	b	h	b	a	a	a	h	b	a	h	b	a	b	a	a	h	b	h	-	a	-
Aeup1GBS8082	6U	3	50.889	b	h	h	h	h	b	b	a	h	a	b	b	h	h	-	h	h	h	h	h	b	b	h	h	b	b	h	b	a	a	a	h	b	a	h	b	a	b	a	a	h	b	h	h	a	h
Aeup1GBS11441	6U	3	51.268	b	h	h	h	h	h	b	a	h	a	b	-	h	h	h	h	h	h	h	h	b	b	h	h	b	b	h	b	a	a	a	h	b	a	h	b	a	b	a	a	h	b	h	h	a	h
Aeup1GBS18583	6U	3	52.101	b	h	h	h	h	h	b	a	h	a	b	b	h	h	h	h	h	h	h	h	b	b	h	h	b	b	h	b	a	a	a	h	b	a	h	b	a	b	a	a	h	b	h	h	a	h
Aeup1GBS2845	6U	3	52.101	b	h	h	h	h	h	b	a	h	a	b	b	h	h	h	h	h	h	h	h	b	b	h	h	b	b	h	b	a	a	a	h	b	a	h	b	a	-	a	a	-	b	-	h	a	-
Aeup1GBS20055	6U	3	53.389	b	h	h	h	h	h	b	a	h	a	b	b	-	h	h	h	h	h	h	h	b	b	h	h	b	b	h	b	a	a	a	h	b	a	h	b	a	b	a	a	h	b	-	h	a	h
Aeup1GBS3322	6U	3	53.389	b	h	h	h	-	h	b	a	h	a	b	b	h	h	h	h	h	h	h	h	b	b	h	h	b	b	h	b	a	a	a	h	b	a	h	b	a	b	a	a	h	b	h	h	a	-
Aeup1GBS14782	6U	3	53.768	b	h	h	h	h	h	b	a	h	a	b	b	h	h	h	h	h	h	h	h	b	b	h	-	b	b	h	b	a	a	a	h	b	a	h	-	a	b	a	a	-	b	h	-	a	h
Aeup1GBS15282	6U	3	54.147	b	h	h	h	-	h	b	a	h	a	b	b	h	h	-	h	h	h	h	h	b	b	h	h	b	b	h	b	a	a	a	h	b	a	h	b	a	b	h	a	-	b	h	b	a	h
Aeup1GBS15683	6U	3	54.601	b	h	h	h	h	h	b	a	h	-	b	b	h	h	-	h	h	h	h	h	b	b	h	h	b	b	h	b	a	a	a	h	b	a	h	b	a	b	h	a	h	b	h	b	a	-
Aeup1GBS2492	6U	3	55.889	b	h	h	h	h	h	b	a	h	a	h	b	h	h	h	h	h	h	h	h	b	h	h	a	b	b	h	b	a	a	a	h	-	a	h	b	a	b	h	a	h	b	h	b	a	h
Aeup1GBS11828	6U	3	56.268	b	h	h	h	h	h	b	a	-	a	h	b	h	h	-	h	h	h	h	h	b	h	h	a	b	b	h	b	a	a	a	h	b	a	h	b	a	b	h	a	h	b	-	b	a	h
Aeup1GBS12471	6U	3	56.268	b	h	h	h	h	h	b	a	h	a	h	b	h	h	h	h	h	h	h	h	-	h	h	a	b	-	h	b	a	a	a	h	b	a	h	b	a	b	h	a	h	b	h	b	a	h
Aeup1GBS15626	6U	3	56.268	b	h	h	h	h	h	b	a	h	a	h	b	h	h	h	h	h	h	h	h	b	h	h	a	b	b	h	b	a	a	a	h	b	a	h	b	a	b	h	a	h	b	h	b	a	h
Aeup1GBS1740	6U	3	56.268	b	h	h	h	h	h	b	a	h	a	h	b	h	h	h	h	h	h	h	h	b	h	h	a	b	b	h	b	a	a	a	h	b	a	h	b	a	b	h	a	h	b	h	b	a	h
Aeup1GBS18174	6U	3	56.268	b	h	h	h	h	h	b	a	h	a	h	b	h	h	h	h	h	h	h	h	b	-	h	a	b	b	h	b	a	a	a	h	b	a	h	b	a	b	h	a	h	b	h	b	a	h
Aeup1GBS8423	6U	3	56.268	b	h	h	h	h	h	b	a	h	a	h	b	h	h	h	h	h	h	h	h	b	h	h	a	b	b	h	b	a	a	a	h	b	a	h	b	a	b	h	a	h	b	h	b	-	h
Aeup1GBS16811	6U	3	56.723	b	h	h	h	h	h	b	a	h	a	h	-	h	h	h	h	h	h	h	h	b	h	h	a	b	b	h	b	a	a	a	h	b	a	h	b	a	b	h	a	h	b	h	b	a	h
Aeup1GBS12280	6U	3	57.102	b	h	h	h	h	h	b	a	h	a	h	b	h	h	-	h	h	h	h	h	b	h	h	a	b	b	h	b	a	a	a	h	b	a	h	b	a	b	h	a	h	b	h	b	a	h
Aeup1GBS18335	6U	3	57.102	b	h	h	h	h	h	b	a	h	a	h	b	h	h	h	h	h	h	h	h	b	h	h	a	b	b	h	b	a	a	a	h	b	a	h	b	a	b	h	a	h	b	h	b	a	h
Aeup1GBS21367	6U	3	57.48	b	h	h	h	h	h	b	a	h	a	h	b	h	h	h	h	h	h	h	h	b	h	h	a	b	b	h	b	a	a	a	h	b	a	h	b	a	b	h	a	-	b	h	b	a	h
Aeup1GBS5385	6U	3	57.48	b	h	h	h	h	h	b	a	h	a	h	b	h	h	h	h	h	h	h	h	b	h	h	a	b	b	h	b	a	a	a	h	b	a	h	-	a	b	h	a	h	b	h	b	a	h
Aeup1GBS1897	6U	3	57.859	b	h	h	h	h	-	b	a	h	a	h	b	h	h	h	h	h	h	h	h	b	h	h	a	b	b	h	b	a	a	a	h	b	a	h	-	a	b	h	a	a	b	h	b	a	h
Aeup1GBS18004	6U	3	58.693	b	-	h	-	h	h	b	a	-	a	h	b	b	h	h	h	h	h	h	h	b	h	h	a	b	b	h	b	a	a	a	-	b	a	h	b	a	-	h	a	-	b	h	b	a	h
Aeup1GBS18283	6U	3	59.147	b	-	h	h	h	h	b	a	h	a	h	b	b	h	-	h	-	h	h	h	b	h	h	a	b	b	h	b	a	a	a	-	b	a	h	b	a	b	h	a	a	b	-	b	a	h
Aeup1GBS15168	6U	3	59.526	b	h	h	h	h	h	b	a	h	a	h	b	-	h	h	h	h	h	h	h	b	h	h	a	b	b	h	b	a	a	a	h	b	a	h	b	a	b	h	a	a	b	h	b	a	h
Aeup1GBS11180	6U	3	60.359	b	h	h	h	h	h	b	a	h	a	h	b	b	h	h	-	h	h	h	h	b	h	h	a	b	b	h	b	a	a	a	h	-	a	h	b	a	b	h	a	a	b	h	b	a	h
Aeup1GBS16078	6U	3	60.942	b	h	h	h	h	h	b	a	h	a	h	b	a	h	-	h	h	h	h	h	b	h	h	a	b	b	h	b	a	a	a	h	b	a	h	h	a	b	h	a	a	b	h	b	a	h
Aeup1GBS7283	6U	3	60.942	b	h	h	-	h	h	b	a	h	a	h	b	a	h	-	h	h	h	h	h	b	-	h	a	b	b	h	b	a	a	a	h	-	a	h	h	a	b	-	a	-	b	h	b	a	h
Aeup1GBS2210	6U	3	61.397	b	h	h	-	h	h	b	a	-	a	h	b	a	h	h	h	h	h	h	h	b	h	h	a	b	b	h	-	a	a	a	h	-	a	h	h	a	b	h	a	h	b	h	b	a	h
Aeup1GBS14325	6U	3	62.453	b	h	h	h	h	h	b	a	h	a	h	b	h	h	h	h	h	h	h	h	b	h	h	a	b	b	h	b	a	a	a	h	b	a	h	b	a	b	h	a	h	b	h	b	a	h
Aeup1GBS17541	6U	3	62.453	b	h	h	h	h	h	b	a	h	a	h	b	h	h	h	h	h	h	h	h	b	h	h	a	b	b	h	b	a	a	a	h	b	a	h	b	a	b	h	a	h	b	h	b	a	-
Aeup1GBS8842	6U	3	62.453	b	h	h	h	h	-	b	a	h	a	h	b	-	h	h	h	h	h	h	h	b	h	h	a	b	b	h	b	a	a	a	h	-	a	h	b	a	b	h	a	h	-	-	b	a	h
Aeup1GBS14657	6U	3	63.362	b	h	h	h	h	h	b	a	h	a	h	b	h	h	a	h	h	h	h	h	b	-	h	a	b	b	h	b	a	a	a	h	b	a	h	-	a	b	h	a	-	b	h	b	a	h
Aeup1GBS14995	6U	3	63.362	b	h	h	h	h	h	b	a	h	a	h	b	h	h	a	h	h	h	h	h	b	a	h	a	b	b	h	b	a	a	a	h	b	a	h	b	a	b	h	a	h	b	-	b	a	h
Aeup1GBS3994	6U	3	63.362	b	h	h	h	h	h	b	a	h	a	h	b	h	h	a	h	h	h	h	h	b	-	h	a	b	b	h	b	a	a	a	h	b	a	h	b	a	b	h	a	h	b	-	b	a	h
Aeup1GBS5844	6U	3	63.362	b	h	h	h	h	h	b	a	-	a	h	b	h	h	a	h	h	h	h	h	b	h	h	a	b	b	h	b	a	a	a	h	b	a	h	b	a	b	h	a	h	b	h	b	a	-
Aeup1GBS1499	6U	3	63.741	b	h	h	h	h	h	b	a	h	a	h	b	h	h	a	h	h	h	h	h	b	h	h	a	b	b	h	b	a	a	a	h	b	a	h	b	a	-	h	a	h	b	h	b	a	h
Aeup1GBS19622	6U	3	63.741	b	h	h	h	h	-	b	a	h	a	h	b	h	h	a	h	h	h	h	h	b	h	h	a	b	b	h	b	a	a	a	h	-	a	h	b	a	b	h	a	h	b	h	b	a	-
Aeup1GBS10181	6U	3	64.12	b	h	h	h	h	h	b	a	h	a	h	b	-	h	h	h	h	h	h	h	b	h	h	a	b	b	h	b	a	a	a	h	b	a	h	b	a	b	h	a	h	b	h	b	a	h
Aeup1GBS12142	6U	3	64.12	b	h	h	h	h	h	b	a	h	a	h	b	h	h	h	h	h	h	h	h	b	-	h	a	b	b	h	b	a	a	a	h	b	a	h	b	a	b	-	a	h	b	h	b	a	-
Aeup1GBS13211	6U	3	64.12	b	h	h	h	h	h	b	a	h	a	h	b	h	h	h	h	h	h	h	h	b	h	h	a	b	b	h	b	a	a	a	h	b	a	h	b	a	b	h	a	h	b	h	b	a	h
Aeup1GBS14571	6U	3	64.12	b	h	h	h	h	h	b	a	h	a	h	b	h	h	-	h	h	h	h	h	b	h	h	a	b	b	h	b	a	a	a	h	b	a	h	b	a	b	h	a	h	b	h	b	a	h
Aeup1GBS15834	6U	3	64.12	b	h	h	h	h	h	b	a	h	a	h	b	h	h	-	h	h	h	h	h	b	h	h	a	b	b	h	-	a	a	a	h	b	a	h	b	a	b	h	a	h	b	h	b	a	h
Aeup1GBS17002	6U	3	64.12	b	h	h	h	h	h	b	a	h	a	h	b	-	h	h	h	h	h	h	h	b	h	h	a	b	b	h	b	a	a	a	h	-	a	h	b	a	b	h	a	h	b	h	b	a	h
Aeup1GBS21586	6U	3	64.12	b	h	h	h	h	h	b	a	h	a	h	b	h	h	h	h	h	h	h	h	b	-	h	a	b	b	h	-	a	a	a	h	b	a	h	b	a	b	h	a	h	b	h	b	a	h
Aeup1GBS2482	6U	3	64.12	b	h	h	h	h	h	b	a	h	a	h	b	h	h	h	h	h	h	h	h	b	h	h	a	b	b	h	b	a	a	a	h	b	a	h	b	a	b	h	a	h	b	h	b	a	h
Aeup1GBS3944	6U	3	64.12	b	h	h	h	h	h	b	a	h	a	h	b	h	h	h	h	h	h	h	h	b	h	h	a	b	b	h	b	a	a	a	h	b	a	h	b	a	b	h	a	h	b	h	b	a	h
Aeup1GBS5205	6U	3	64.12	b	h	h	h	h	h	b	a	h	a	h	b	h	h	h	h	h	h	h	h	b	a	h	a	b	b	h	b	a	a	a	h	b	a	h	b	a	b	h	a	h	b	-	b	a	h
Aeup1GBS569	6U	3	64.12	b	h	h	h	h	h	b	a	h	a	h	b	h	h	h	h	h	h	h	h	b	h	h	a	b	b	h	b	a	a	a	h	b	a	h	b	a	b	h	a	h	b	h	b	a	h
Aeup1GBS8680	6U	3	64.12	b	h	h	h	h	h	b	a	h	a	h	b	h	h	h	h	h	h	h	h	b	h	h	a	b	b	h	b	-	a	a	h	b	a	h	b	a	b	h	a	h	b	h	b	a	h
Aeup1GBS9134	6U	3	64.12	b	h	h	h	h	h	b	a	h	a	h	b	-	h	-	h	h	h	h	h	b	a	h	a	b	b	h	b	a	a	a	h	-	a	h	b	a	b	h	a	h	b	-	b	a	h
Aeup1GBS1542	6U	3	64.499	b	h	h	h	h	h	b	a	h	a	h	b	h	h	-	h	h	h	h	a	b	h	h	a	b	b	h	b	a	a	a	h	b	a	h	-	a	b	h	a	h	b	h	b	a	h
Aeup1GBS4795	6U	3	64.499	b	h	h	h	h	h	b	a	h	a	h	b	h	h	b	h	h	h	h	a	b	h	h	-	b	b	h	b	a	a	a	h	b	a	h	b	a	b	h	a	h	b	h	b	a	h
Aeup1GBS10448	6U	3	65.256	b	h	h	h	h	-	b	a	h	a	h	b	-	h	b	h	h	h	h	a	b	h	h	a	b	b	h	b	a	a	a	h	b	a	h	b	a	b	h	a	h	b	h	b	a	h
Aeup1GBS597	6U	3	66.014	b	h	h	h	h	h	b	a	h	a	h	b	h	h	h	h	h	h	h	h	b	h	h	a	b	b	h	b	a	a	a	h	-	a	h	b	a	b	h	a	h	b	h	b	a	h
Aeup1GBS1037	6U	3	66.393	b	h	h	h	h	h	b	a	h	a	h	b	h	h	h	h	h	h	h	h	b	h	h	a	b	b	h	b	a	a	a	h	b	a	h	b	a	b	h	a	h	b	h	b	a	h
Aeup1GBS18775	6U	3	66.393	b	h	h	h	h	h	b	a	h	a	h	b	h	h	h	h	h	h	h	h	b	h	h	a	b	b	h	b	a	a	a	h	b	a	h	-	a	b	h	a	h	b	h	b	a	h
Aeup1GBS8943	6U	3	66.393	b	h	h	h	h	h	b	a	h	a	h	b	h	h	h	h	h	h	h	h	b	h	h	a	b	b	h	b	a	a	a	h	b	a	h	b	a	b	h	a	h	b	h	b	a	h
Aeup1GBS17248	6U	3	66.772	b	h	h	h	h	h	b	a	h	a	h	b	h	h	h	h	h	h	h	h	b	h	h	a	b	b	h	b	a	a	a	h	b	a	h	h	a	b	h	a	h	b	h	b	a	h
Aeup1GBS6210	6U	3	66.772	b	h	h	h	h	h	b	a	h	a	h	b	h	h	h	h	h	h	h	h	b	h	h	a	b	b	h	b	a	a	a	h	b	a	h	h	a	b	h	a	h	b	h	b	a	h
Aeup1GBS8092	6U	3	66.772	b	h	h	h	h	h	b	a	h	a	h	b	h	h	h	h	h	h	h	h	b	h	h	a	b	b	h	b	a	a	a	h	b	-	h	h	a	b	h	a	h	b	-	b	a	h
Aeup1GBS17376	6U	3	67.15	b	h	h	h	h	h	b	a	h	a	h	b	h	h	h	h	h	h	h	h	b	h	h	a	b	b	h	b	a	a	a	h	b	a	h	h	a	b	h	a	h	b	h	b	a	h
Aeup1GBS1190	6U	3	67.529	b	h	h	h	h	h	b	a	h	a	h	b	h	h	h	h	h	h	h	h	b	h	h	a	b	b	h	b	a	a	a	h	b	a	h	h	a	b	h	a	h	b	h	b	a	h
Aeup1GBS16652	6U	3	67.908	b	h	h	h	h	h	b	a	h	a	h	b	h	h	h	h	h	h	h	h	b	h	h	a	b	b	h	b	a	a	a	h	b	a	h	b	a	b	h	a	h	b	h	b	a	h
Aeup1GBS19351	6U	3	67.908	b	h	h	h	h	h	b	a	h	a	h	b	-	h	h	h	h	h	h	h	b	h	h	a	b	b	h	b	a	a	a	h	b	a	h	b	a	b	h	a	h	b	h	b	a	-
Aeup1GBS5725	6U	3	67.908	b	h	h	h	h	h	b	a	h	a	h	b	h	h	-	h	h	h	h	-	b	h	h	a	b	b	h	b	a	a	a	h	b	a	h	b	a	b	h	a	h	b	h	b	a	h
Aeup1GBS7475	6U	3	67.908	b	h	h	h	h	h	b	a	h	a	h	b	h	h	h	h	h	h	h	h	b	h	h	a	b	b	h	b	a	a	a	h	b	a	h	b	a	b	h	a	h	b	h	b	a	h
Aeup1GBS8797	6U	3	67.908	b	h	h	h	h	h	b	a	h	a	h	b	h	h	h	h	h	h	h	h	b	h	h	a	b	b	h	b	a	a	a	h	b	a	h	b	a	b	h	a	h	b	h	b	a	h
Aeup1GBS12709	6U	3	68.741	b	h	-	h	h	h	b	a	h	a	h	b	-	h	h	h	h	h	h	h	b	-	h	a	b	b	h	b	a	a	a	h	b	a	h	b	a	b	h	a	h	b	h	b	a	-
Aeup1GBS15156	6U	3	68.741	b	h	-	h	h	h	b	a	h	a	h	b	-	h	h	h	h	h	h	-	b	h	h	a	b	b	h	b	a	a	a	h	b	a	h	b	a	b	h	a	h	b	-	b	a	h
Aeup1GBS5760	6U	3	68.741	b	h	h	h	h	h	b	a	h	a	h	b	h	h	h	h	h	h	h	-	b	h	h	a	b	b	h	b	a	a	a	h	b	a	h	b	a	b	h	a	h	b	h	b	a	h
Aeup1GBS9455	6U	3	68.741	b	h	h	h	h	h	b	a	h	a	h	b	h	h	h	h	h	h	h	h	b	h	h	a	b	-	h	b	a	a	a	h	b	a	h	b	a	b	h	a	h	b	h	b	a	h
Aeup1GBS1530	6U	3	69.196	b	h	h	h	h	h	b	a	h	a	h	b	h	h	h	h	h	h	h	h	b	h	h	a	b	b	h	-	a	a	a	h	b	a	h	b	a	b	h	a	h	b	h	b	a	-
Aeup1GBS19404	6U	3	69.196	b	h	h	h	h	h	b	a	h	a	h	b	h	h	h	h	h	h	h	-	b	h	h	-	b	b	h	-	a	a	a	h	b	a	h	b	a	b	h	a	h	b	h	b	a	h
Aeup1GBS10153	6U	3	70.029	b	h	h	h	h	h	b	a	h	a	h	b	h	h	h	h	h	h	h	h	b	-	h	a	b	b	h	b	a	a	a	h	b	a	h	h	a	b	h	a	h	b	-	b	a	-
Aeup1GBS19486	6U	3	70.408	b	h	h	h	h	h	b	a	h	a	h	b	h	h	h	h	h	h	h	h	b	h	h	a	b	b	h	b	a	a	a	h	b	a	h	h	a	b	h	a	h	b	h	b	a	h
Aeup1GBS20886	6U	3	70.408	b	h	h	h	h	h	b	a	h	a	h	b	h	h	h	h	h	h	h	h	b	h	h	a	b	b	h	b	a	a	a	h	b	a	h	h	a	b	h	a	h	b	h	b	a	h
Aeup1GBS3030	6U	3	70.408	b	h	h	h	h	h	b	a	h	a	h	b	h	h	h	h	h	h	h	h	-	h	h	a	b	b	h	-	a	a	a	h	b	a	h	h	a	b	h	a	h	b	h	b	a	h
Aeup1GBS1144	6U	3	70.787	b	h	h	h	h	h	b	a	h	a	h	b	h	h	h	h	h	h	h	h	b	h	h	a	b	b	h	b	a	a	-	h	b	a	h	h	a	b	h	a	h	b	h	b	a	h
Aeup1GBS14221	6U	3	70.787	b	h	h	h	h	h	b	a	h	a	h	b	h	h	h	h	h	h	h	h	b	h	h	a	b	b	h	-	a	a	a	h	b	a	h	h	-	b	h	a	h	b	h	b	a	h
Aeup1GBS14165	6U	3	71.166	b	h	h	h	h	b	b	a	h	a	h	b	h	h	h	h	h	h	h	h	b	h	h	a	b	b	h	b	a	a	a	h	b	a	h	h	a	-	h	a	h	b	h	b	a	h
Aeup1GBS20452	6U	3	71.166	b	h	h	h	-	b	b	a	h	a	h	b	-	h	-	h	h	h	h	h	b	h	h	a	b	b	h	b	-	a	a	h	b	a	h	h	a	b	h	a	h	b	h	b	a	h
Aeup1GBS9777	6U	3	71.545	b	h	h	h	h	b	b	a	h	a	h	b	h	h	h	h	h	h	h	h	b	h	h	a	b	b	h	b	a	a	a	h	b	a	h	h	a	b	h	a	h	b	h	b	a	h
Aeup1GBS2321	6U	3	72.302	b	h	h	h	h	h	b	a	h	a	h	b	h	h	h	h	h	h	h	h	b	h	h	a	b	b	h	b	a	a	a	h	-	a	h	h	a	b	h	a	h	b	h	b	a	h
Aeup1GBS15992	6U	3	72.681	b	h	h	h	h	h	b	a	h	a	h	b	h	h	h	h	h	h	h	h	b	h	h	a	b	b	h	b	a	a	a	h	-	a	h	h	a	b	h	a	h	b	h	b	a	h
Aeup1GBS17190	6U	3	72.681	b	h	-	h	h	h	b	a	h	a	h	b	h	h	h	h	h	h	h	h	b	h	h	a	b	b	h	b	a	a	a	h	b	a	h	h	a	-	h	a	h	b	h	b	a	h
Aeup1GBS20285	6U	3	72.681	b	h	h	h	h	h	b	a	h	a	h	b	h	h	h	h	h	h	h	h	b	h	h	a	b	b	h	b	a	a	a	h	b	a	h	h	a	b	h	a	h	b	h	b	a	h
Aeup1GBS4608	6U	3	72.681	b	h	h	h	h	h	b	a	h	a	h	-	h	h	h	h	h	h	h	-	b	h	h	a	b	-	h	-	a	a	a	h	b	a	h	h	a	b	h	a	h	b	h	b	a	h
Aeup1GBS11678	6U	3	73.06	b	h	h	h	h	h	b	a	h	a	h	b	h	h	h	h	h	h	h	h	b	h	h	a	b	b	h	b	a	a	a	h	b	a	h	h	-	b	h	a	h	b	h	b	a	h
Aeup1GBS13037	6U	3	73.06	b	h	h	h	h	h	b	a	h	a	h	b	h	h	h	h	h	h	h	h	b	h	h	a	b	b	h	b	a	a	a	h	b	a	h	h	a	b	h	a	h	b	h	b	a	h
Aeup1GBS13796	6U	3	73.06	b	h	h	h	h	h	b	a	h	a	h	b	h	h	h	h	h	h	h	h	b	h	h	a	b	b	h	b	a	a	a	h	b	a	h	h	a	b	h	a	h	b	h	b	a	h
Aeup1GBS13835	6U	3	73.06	b	h	h	h	h	h	b	a	h	a	h	b	h	h	h	h	h	h	h	h	b	h	h	a	b	b	h	b	a	a	a	h	b	a	h	h	a	b	h	a	h	b	h	b	a	h
Aeup1GBS15347	6U	3	73.06	b	h	h	h	h	h	b	a	h	a	h	b	h	h	h	h	h	h	h	h	b	h	h	-	b	b	h	b	a	a	a	h	b	a	h	h	a	b	h	a	h	b	h	b	-	h
Aeup1GBS15754	6U	3	73.06	b	h	h	h	h	h	b	-	h	a	h	b	h	h	h	h	h	h	h	h	b	h	h	a	b	b	h	b	a	a	a	h	b	a	h	h	a	b	h	a	h	b	h	b	a	h
Aeup1GBS17999	6U	3	73.06	b	h	h	h	h	h	b	a	h	a	h	b	h	h	h	h	h	h	h	h	b	h	h	a	b	b	h	b	a	a	a	h	b	a	h	h	a	b	h	a	-	b	h	b	a	h
Aeup1GBS20852	6U	3	73.06	b	h	h	h	h	h	b	a	h	a	h	b	h	h	h	h	h	h	h	h	b	h	h	a	b	b	h	b	a	a	a	h	b	a	h	h	a	b	h	a	h	b	h	b	a	h
Aeup1GBS3659	6U	3	73.06	b	h	h	h	h	h	b	a	h	a	h	b	h	h	h	h	h	h	h	h	b	h	h	a	b	b	h	b	a	a	a	h	b	a	h	h	a	b	h	a	h	b	h	b	a	h
Aeup1GBS5898	6U	3	73.06	b	h	h	h	h	h	b	a	h	a	h	b	h	h	h	h	h	h	h	h	b	h	h	a	b	b	h	b	a	a	-	h	b	a	h	h	a	b	h	a	h	b	h	b	a	h
Aeup1GBS2662	6U	3	73.439	b	h	h	h	h	h	b	a	h	a	h	b	h	h	h	h	h	h	h	h	b	h	h	a	b	b	h	b	a	a	a	h	b	a	h	h	a	-	h	a	h	b	h	b	a	b
Aeup1GBS568	6U	3	73.439	b	h	h	h	h	h	b	a	h	a	h	b	-	h	h	h	h	h	h	h	b	h	h	a	b	b	h	b	a	a	a	h	b	a	h	h	a	b	h	a	h	b	h	b	a	b
Aeup1GBS12469	6U	3	73.817	b	h	-	h	h	h	b	a	h	a	h	b	-	h	h	h	h	h	h	h	b	h	h	a	-	b	h	b	a	a	a	h	b	a	h	b	a	b	h	a	-	b	h	b	a	b
Aeup1GBS1187	6U	3	74.389	b	h	h	h	h	h	b	a	h	a	h	b	h	h	-	h	h	h	h	h	b	h	h	a	b	b	h	b	a	a	a	h	b	a	h	b	a	b	h	a	h	b	h	b	a	a
Aeup1GBS4856	6U	3	74.389	b	-	h	h	h	h	b	a	h	a	h	b	h	h	a	h	h	h	h	h	b	h	h	a	b	b	h	b	a	a	a	h	b	a	h	b	a	b	h	a	h	b	h	b	a	a
Aeup1GBS13679	6U	3	74.768	b	h	h	h	h	h	b	a	h	a	h	b	h	h	a	h	h	h	h	h	b	h	h	a	b	b	h	b	a	a	a	h	b	a	h	b	a	b	h	a	h	b	h	b	a	h
Aeup1GBS15251	6U	3	74.768	b	h	h	h	h	h	b	a	h	a	h	b	h	h	a	h	h	h	h	h	b	h	h	a	b	-	h	b	a	a	a	h	b	a	h	b	a	b	h	a	h	b	h	b	a	h
Aeup1GBS16358	6U	3	74.768	b	h	h	h	h	h	b	a	h	a	h	b	-	h	-	h	h	h	h	h	b	h	h	a	b	b	h	b	a	a	a	h	b	a	h	b	a	b	h	a	h	b	h	b	a	h
Aeup1GBS20865	6U	3	74.768	b	h	h	h	h	-	b	a	h	a	h	b	-	h	-	h	h	h	h	h	b	h	h	a	b	b	h	b	a	a	a	h	b	a	h	b	a	b	-	a	-	b	h	b	a	h
Aeup1GBS3430	6U	3	74.768	b	h	h	h	h	h	b	a	h	a	h	b	h	h	a	h	h	h	h	h	b	h	h	a	b	b	h	b	a	a	a	h	b	a	h	b	a	b	h	a	h	b	h	-	a	h
Aeup1GBS5497	6U	3	74.768	b	h	h	h	h	h	b	a	h	a	h	b	h	h	a	h	-	h	h	h	b	-	h	a	b	b	h	b	a	a	a	h	b	a	h	b	a	b	h	a	h	b	h	b	a	h
Aeup1GBS8723	6U	3	74.768	b	h	h	h	h	h	b	a	h	a	h	b	h	h	-	h	h	h	h	h	b	h	h	a	b	b	h	b	a	a	a	h	b	a	h	b	a	b	h	a	h	b	h	b	a	h
Aeup1GBS1244	6U	3	75.147	b	h	h	h	h	h	b	a	h	a	h	b	-	h	h	h	h	h	h	h	b	h	h	a	b	b	h	b	a	a	a	h	b	a	h	b	a	b	h	a	-	b	h	b	a	h
Aeup1GBS9276	6U	3	75.147	b	h	h	h	h	h	b	a	h	a	h	b	h	h	h	h	h	h	h	h	b	h	h	a	b	b	h	b	a	a	a	h	b	a	h	b	a	b	h	a	-	b	h	b	a	h
Aeup1GBS20571	6U	3	75.904	b	h	h	h	h	h	b	a	h	a	h	b	h	h	b	h	h	h	h	h	b	h	h	a	b	b	h	b	a	a	a	h	b	a	h	b	a	b	h	a	h	b	h	b	a	h
Aeup1GBS1737	6U	3	76.359	b	h	h	h	h	-	b	a	h	a	h	b	-	h	h	h	h	h	h	h	b	h	h	a	b	b	h	b	a	a	a	h	b	a	h	b	a	b	h	a	h	b	h	b	a	h
Aeup1GBS2219	6U	3	76.359	b	h	-	h	h	-	b	a	h	-	h	b	-	h	h	h	h	h	h	h	b	-	h	a	b	b	h	b	a	a	a	h	-	a	h	b	a	b	h	a	h	b	h	b	a	h
Aeup1GBS11392	6U	3	76.738	b	h	h	h	h	h	b	a	h	a	h	b	b	h	h	h	h	h	h	h	b	h	h	a	b	b	h	b	a	a	a	h	b	a	h	b	a	b	h	a	h	b	h	b	a	h
Aeup1GBS9851	6U	3	77.116	b	h	h	h	h	h	b	a	-	a	h	b	b	h	h	h	h	h	h	h	b	h	h	a	b	b	h	b	a	a	a	h	b	a	h	b	a	b	h	a	h	b	h	b	a	h
Aeup1GBS10330	6U	3	77.874	b	h	h	h	h	h	b	a	-	a	h	b	h	h	h	h	h	h	h	h	b	h	h	a	b	b	h	b	a	a	a	h	b	a	h	b	a	b	h	a	h	b	h	b	a	h
Aeup1GBS20343	6U	3	78.253	b	h	h	h	h	h	b	a	h	a	h	b	h	h	h	h	h	h	h	h	b	h	h	a	b	b	h	b	a	a	a	h	b	a	h	b	a	b	h	a	h	b	h	b	a	h
Aeup1GBS21518	6U	3	78.253	b	h	h	h	h	h	b	a	h	a	h	b	-	h	h	h	h	h	h	h	b	h	h	a	b	b	h	-	a	a	a	h	b	a	h	b	a	b	h	a	h	b	h	b	a	h
Aeup1GBS3926	6U	3	78.253	b	h	h	h	h	h	b	a	h	a	h	b	h	h	h	h	h	h	h	h	b	h	h	a	b	b	h	b	a	a	a	h	-	a	h	b	a	b	h	a	h	b	h	b	a	h
Aeup1GBS11682	6U	3	78.632	b	h	h	h	h	h	b	a	h	a	h	b	h	h	h	h	h	h	h	h	b	b	h	a	b	b	h	b	a	a	a	h	b	a	h	b	a	b	h	a	h	b	h	b	a	h
Aeup1GBS14897	6U	3	78.632	b	h	h	h	h	h	b	a	h	a	h	b	h	h	h	h	h	h	h	h	b	b	h	a	b	b	h	b	a	a	a	h	-	a	h	b	a	b	h	a	h	b	h	b	a	h
Aeup1GBS21167	6U	3	79.01	b	h	h	h	h	h	b	a	h	a	h	b	-	h	-	h	h	h	h	h	b	b	h	a	b	b	h	b	a	a	a	h	b	a	h	b	a	b	h	a	h	b	h	b	a	h
Aeup1GBS748	6U	3	79.01	b	h	h	h	h	h	b	a	h	a	h	b	-	h	-	h	h	h	h	h	b	b	h	a	b	b	h	b	a	a	a	h	b	a	h	b	a	b	h	a	h	b	h	b	a	h
Aeup1GBS19863	6U	3	79.465	b	h	h	h	-	-	b	a	h	a	h	b	-	h	h	h	h	h	h	h	b	h	h	a	b	b	h	b	a	a	a	-	b	a	h	-	a	b	h	a	h	b	h	b	a	h
Aeup1GBS549	6U	3	79.465	b	h	h	h	-	h	b	a	h	a	h	b	h	-	-	h	-	h	h	h	b	h	h	a	b	b	h	b	a	a	a	h	-	a	-	b	a	b	h	a	h	b	h	b	a	h
Aeup1GBS1479	6U	3	79.92	b	h	h	h	h	h	b	a	h	a	h	b	a	h	h	h	h	h	h	h	b	h	h	a	b	b	h	b	a	a	a	h	b	a	h	h	a	b	h	a	-	b	h	b	a	h
Aeup1GBS157	6U	3	79.92	b	h	h	h	h	h	b	a	h	a	h	b	-	h	h	h	h	h	h	h	b	h	h	a	b	b	h	-	a	a	a	h	b	a	h	h	a	b	h	a	h	b	h	b	a	h
Aeup1GBS17341	6U	3	79.92	b	h	h	h	h	h	b	a	h	a	h	b	a	h	h	h	h	h	h	h	b	-	h	a	b	b	h	b	a	a	a	h	b	a	h	h	a	b	h	a	-	b	h	b	a	h
Aeup1GBS5483	6U	3	79.92	b	h	h	h	h	h	b	a	h	a	h	b	a	h	h	h	h	h	h	h	b	-	h	a	b	b	h	b	a	a	a	h	b	a	h	h	a	b	h	a	h	b	h	b	a	h
Aeup1GBS11475	6U	3	80.298	b	h	h	h	h	h	b	a	h	a	h	-	h	h	h	h	h	h	h	h	b	h	h	a	b	b	h	-	a	a	a	h	b	a	h	h	a	b	h	a	h	b	h	b	a	h
Aeup1GBS16859	6U	3	80.298	b	h	h	h	h	h	b	a	h	a	h	b	h	h	h	h	h	h	h	-	b	h	h	a	b	b	h	b	a	a	a	h	b	a	h	b	a	b	h	a	h	b	h	b	a	h
Aeup1GBS770	6U	3	80.298	b	h	h	h	h	-	b	a	h	a	h	b	h	h	-	h	h	h	h	-	b	h	h	a	b	b	h	b	a	a	a	h	b	a	h	-	a	b	h	a	-	b	h	b	a	h
Aeup1GBS21373	6U	3	80.677	b	h	h	h	h	h	b	a	h	a	h	b	h	h	h	h	h	h	h	h	b	h	h	a	b	b	h	b	a	a	a	h	b	a	h	b	a	b	h	a	h	b	h	b	a	h
Aeup1GBS18239	6U	3	81.056	b	h	h	h	h	h	b	a	h	a	h	b	h	h	h	h	h	h	h	h	b	h	h	a	b	b	h	b	a	a	a	h	b	a	h	b	a	b	h	a	h	b	h	b	a	h
Aeup1GBS7424	6U	3	81.056	b	h	h	h	h	h	b	a	h	a	h	b	h	h	h	h	h	h	h	h	b	h	h	a	b	b	h	b	a	a	a	h	b	a	h	b	a	b	h	a	h	b	h	b	a	h
Aeup1GBS15523	6U	3	81.814	b	h	h	h	h	h	b	a	h	a	h	b	h	h	h	h	h	h	h	h	b	h	h	a	b	b	h	b	a	a	a	h	b	a	h	b	a	b	h	a	h	b	h	b	a	h
Aeup1GBS2386	6U	3	81.814	b	h	h	h	h	h	b	a	h	a	h	b	h	h	-	h	h	h	h	h	b	h	h	a	b	b	h	b	a	a	-	h	b	a	h	b	a	-	h	a	h	b	h	b	a	h
Aeup1GBS13247	6U	3	82.192	b	h	h	h	-	h	b	a	h	a	h	b	h	h	-	h	h	h	h	h	b	h	h	a	b	b	h	b	a	a	a	h	-	a	-	b	a	b	h	a	h	b	-	b	-	h
Aeup1GBS13570	6U	3	82.192	b	h	h	h	h	h	b	a	h	a	h	b	h	h	h	h	h	h	h	-	b	h	h	a	b	b	h	b	a	-	a	h	b	-	h	b	a	b	h	a	h	b	a	b	a	h
Aeup1GBS11409	6U	3	82.571	b	h	h	h	h	h	b	a	h	a	h	b	h	h	h	h	h	h	h	-	b	h	h	a	b	b	h	b	a	a	a	h	b	a	h	b	a	b	h	a	h	b	a	b	a	h
Aeup1GBS3272	6U	3	82.571	b	h	h	h	h	h	b	a	h	a	h	b	h	h	h	h	h	h	h	h	b	h	h	a	b	b	h	b	a	a	a	h	b	a	h	b	a	b	h	a	h	b	a	b	a	h
Aeup1GBS1241	6U	3	83.784	b	h	h	h	h	h	b	a	h	a	h	b	h	h	h	h	h	h	h	h	b	-	h	a	b	b	h	b	a	-	a	h	b	a	h	h	a	b	h	a	-	b	a	b	a	a
Aeup1GBS16248	6U	3	83.784	b	h	h	h	h	h	b	a	-	a	h	b	h	h	h	h	h	h	h	h	b	h	h	a	b	b	h	b	a	a	a	h	b	a	h	h	a	b	h	a	h	b	-	b	a	a
Aeup1GBS6488	6U	3	83.784	b	h	h	h	h	h	b	a	h	a	h	b	h	-	h	h	h	h	h	h	b	-	h	a	b	b	h	b	a	a	a	h	b	a	h	-	a	b	h	a	h	b	a	b	a	a
Aeup1GBS15853	6U	3	84.617	b	h	h	h	h	-	b	a	h	a	h	b	h	h	-	h	h	h	h	h	b	h	h	a	b	b	h	b	a	a	a	h	b	a	h	b	a	b	h	a	h	b	h	b	a	a
Aeup1GBS17997	6U	3	84.617	b	h	h	h	h	b	b	a	h	a	h	b	h	h	-	h	h	h	h	h	b	h	h	a	b	b	h	b	a	a	a	h	b	a	h	b	a	b	h	a	h	b	h	b	a	-
Aeup1GBS12663	6U	3	85.072	b	h	-	h	h	b	b	a	h	a	h	b	b	h	h	h	h	h	h	-	b	h	h	a	b	b	h	b	a	a	a	-	b	a	h	b	a	b	h	a	h	b	h	b	a	-
Aeup1GBS21465	6U	3	85.072	b	h	h	h	h	b	b	a	h	a	h	b	b	h	h	h	h	h	h	h	b	h	h	a	b	b	h	b	a	a	a	h	b	a	h	b	a	-	h	a	h	b	-	b	a	a
Aeup1GBS11330	6U	3	85.526	b	h	h	h	h	h	b	a	h	a	h	b	-	h	h	h	h	h	h	h	b	h	h	a	b	b	h	b	a	a	a	h	b	a	h	b	a	b	h	a	h	b	h	b	a	h
Aeup1GBS13807	6U	3	85.526	b	h	h	h	h	h	b	a	h	a	h	b	h	h	h	h	h	h	h	h	b	h	h	a	b	b	h	b	a	a	a	h	b	a	h	b	a	b	h	a	h	b	h	b	a	h
Aeup1GBS1441	6U	3	85.526	b	h	h	h	h	-	b	a	h	a	h	b	h	h	h	h	h	h	h	h	b	h	h	a	b	b	h	b	a	a	a	h	b	a	h	b	a	b	h	a	h	b	-	b	a	h
Aeup1GBS14508	6U	3	85.526	b	h	h	h	h	h	b	a	h	a	h	b	h	h	h	h	h	h	h	h	b	h	h	a	b	b	h	b	a	a	a	h	b	a	h	b	a	b	h	a	h	b	h	b	-	h
Aeup1GBS15024	6U	3	85.526	b	h	h	h	h	h	b	a	h	a	h	b	b	h	-	h	h	h	h	h	b	h	h	a	b	-	h	b	a	-	a	h	b	a	h	b	a	b	h	a	-	b	h	-	a	h
Aeup1GBS17555	6U	3	85.526	b	h	h	h	h	h	b	a	h	a	-	b	h	-	h	h	h	h	h	h	b	h	h	-	b	-	h	b	a	a	a	h	b	a	h	b	a	b	h	a	h	b	h	b	a	h
Aeup1GBS18061	6U	3	85.526	b	h	h	h	h	h	b	a	h	a	h	b	-	h	h	h	-	h	h	h	b	h	h	a	b	b	h	b	a	a	a	h	b	a	h	b	a	b	h	a	-	-	h	-	a	h
Aeup1GBS18100	6U	3	85.526	b	h	h	h	h	h	b	a	h	a	h	b	h	h	h	h	h	h	h	h	b	h	h	a	b	b	h	b	a	a	a	h	b	a	h	b	a	b	h	a	b	b	h	b	a	h
Aeup1GBS19785	6U	3	85.526	b	h	h	h	h	h	b	a	h	a	h	b	h	h	h	h	h	h	h	h	b	h	h	a	b	b	h	b	a	a	a	h	b	a	h	b	a	b	h	a	h	b	h	b	a	h
Aeup1GBS21005	6U	3	85.526	b	h	h	h	h	h	b	a	h	a	-	b	b	h	-	h	-	h	h	h	b	h	h	a	b	b	h	b	a	a	a	h	b	a	h	b	a	b	h	a	h	b	h	-	a	-
Aeup1GBS2731	6U	3	85.526	b	h	h	h	h	-	b	a	h	a	h	b	h	h	h	h	h	h	h	h	b	h	h	a	b	b	h	b	a	a	a	h	-	a	h	b	-	b	h	a	h	b	h	b	a	-
Aeup1GBS3171	6U	3	85.526	b	h	h	h	h	h	b	a	h	a	h	b	h	h	h	h	h	h	h	h	b	h	h	a	b	-	h	b	a	a	a	h	b	a	h	b	a	b	h	a	h	b	h	b	a	h
Aeup1GBS3930	6U	3	85.526	b	h	h	h	h	h	b	a	h	a	h	b	b	-	-	h	h	h	h	h	b	h	h	a	b	b	h	b	a	a	a	h	b	a	h	b	a	b	h	a	h	b	h	b	a	h
Aeup1GBS435	6U	3	85.526	b	h	h	h	h	h	b	a	h	a	h	b	b	h	-	h	h	h	h	h	b	h	h	a	b	b	h	b	a	a	a	h	b	a	h	b	a	b	h	a	h	b	h	b	a	h
Aeup1GBS5190	6U	3	85.526	b	h	h	h	h	-	b	a	h	a	h	b	-	h	-	h	h	h	h	h	b	h	h	a	b	b	h	b	a	a	a	-	b	a	h	b	a	b	-	a	-	b	-	b	a	h
Aeup1GBS6291	6U	3	85.526	b	h	h	h	h	h	b	a	h	a	h	b	h	h	h	h	h	h	h	h	b	h	h	a	b	b	h	b	a	a	a	h	b	a	h	b	a	b	h	a	h	b	h	b	a	h
Aeup1GBS664	6U	3	85.526	b	h	h	h	h	h	b	a	h	a	h	b	h	h	-	h	h	h	h	h	b	h	h	a	b	b	h	b	a	a	a	h	b	a	h	b	a	b	h	a	h	b	h	b	a	h
Aeup1GBS7816	6U	3	85.526	b	h	h	h	h	h	b	a	h	a	h	b	h	h	h	h	h	h	h	h	b	h	h	a	b	b	h	b	a	a	a	h	b	a	h	b	a	b	h	a	b	b	h	b	a	h
Aeup1GBS1206	6U	3	85.981	b	h	h	h	h	h	b	a	h	a	h	b	h	h	h	h	h	h	h	h	b	h	h	a	b	b	h	b	a	a	a	h	b	a	a	b	a	b	h	a	b	b	-	b	a	-
Aeup1GBS18772	6U	3	86.435	b	h	h	h	h	h	b	a	h	a	h	b	h	h	-	h	h	h	h	h	b	-	h	a	b	b	h	b	a	a	a	h	b	a	a	b	a	b	h	a	b	b	h	b	-	b
Aeup1GBS9271	6U	3	86.814	b	h	h	h	h	h	b	a	h	-	h	b	h	h	b	h	h	h	h	h	b	h	h	a	b	b	h	b	a	a	a	h	b	a	a	b	a	b	h	a	h	b	h	b	a	b
Aeup1GBS3822	6U	3	87.193	b	h	h	h	h	h	b	a	h	a	h	b	h	-	b	h	h	h	h	h	b	h	h	a	b	b	h	b	a	a	a	h	b	a	h	b	a	b	h	a	h	b	h	b	a	b
Aeup1GBS19490	6U	3	87.572	b	-	h	h	h	h	b	a	h	a	h	b	h	h	b	h	h	h	h	h	b	-	h	a	b	b	h	b	a	a	a	h	b	a	h	b	a	b	h	a	-	b	h	b	a	h
Aeup1GBS16511	6U	3	87.95	b	h	h	h	h	h	b	a	h	a	h	b	h	h	b	h	h	h	h	h	b	h	h	a	b	b	h	b	a	a	a	h	b	a	h	b	a	b	h	a	h	b	h	b	a	h
Aeup1GBS5756	6U	3	87.95	b	h	h	h	h	h	b	a	h	a	h	b	h	h	b	h	h	h	h	h	b	h	h	a	b	b	h	b	a	a	a	h	b	a	h	b	a	b	h	a	h	b	h	b	a	h
Aeup1GBS1582	6U	3	88.329	b	h	h	h	h	h	b	a	h	a	h	b	h	h	h	h	h	h	h	h	b	h	h	a	b	b	h	b	a	a	a	h	b	a	h	b	a	b	h	a	h	b	h	b	a	h
Aeup1GBS16089	6U	3	88.329	b	h	h	h	h	h	b	a	h	a	h	b	h	h	h	h	h	h	h	h	b	h	h	a	b	b	h	b	a	a	a	h	b	a	h	b	a	b	h	a	h	b	h	b	a	h
Aeup1GBS17538	6U	3	88.329	b	h	h	h	h	h	b	a	h	a	h	b	h	h	h	h	h	h	h	h	b	h	h	a	b	b	h	b	a	a	a	h	b	a	h	b	a	b	h	a	h	b	h	b	a	h
Aeup1GBS9003	6U	3	88.329	b	h	h	h	h	h	-	a	h	a	h	b	h	h	h	h	h	h	h	h	b	h	h	a	b	b	h	b	a	-	a	h	b	a	h	b	a	b	h	a	h	b	h	b	a	h
Aeup1GBS15794	6U	3	88.708	b	h	h	h	h	h	b	a	h	a	h	b	-	h	h	h	h	h	h	h	b	h	h	a	b	b	h	b	a	a	a	h	b	a	h	h	a	b	h	a	h	b	h	b	a	h
Aeup1GBS2711	6U	3	88.708	b	h	h	h	h	h	b	a	h	a	h	b	h	h	h	h	h	h	h	h	b	h	h	a	b	b	h	b	a	a	a	h	b	a	h	h	a	b	h	a	h	b	h	b	a	h
Aeup1GBS6211	6U	3	88.708	b	h	h	h	h	h	b	a	h	a	h	b	-	h	h	h	h	h	h	h	b	h	h	a	b	b	h	b	a	a	a	h	-	a	h	h	a	b	h	a	h	b	h	b	a	h
Aeup1GBS6914	6U	3	88.708	b	h	h	h	h	h	b	a	h	a	h	b	h	h	h	h	h	h	h	h	b	h	h	a	b	-	h	b	a	a	a	h	b	a	h	h	a	b	h	a	h	b	h	b	a	h
Aeup1GBS11929	6U	3	89.541	b	-	h	h	h	h	b	a	h	a	h	b	a	h	-	h	h	h	h	-	b	-	h	a	b	-	h	b	a	a	a	h	b	a	h	h	a	b	h	a	h	b	-	b	-	h
Aeup1GBS4155	6U	3	89.92	b	h	h	h	h	h	b	a	h	a	h	b	a	h	h	h	h	h	h	-	b	h	h	a	b	b	h	b	a	a	a	h	b	a	h	b	a	b	h	a	h	b	h	b	a	h
Aeup1GBS4878	6U	3	90.299	b	h	h	h	h	h	b	a	h	a	h	b	-	h	-	h	h	h	h	h	b	h	h	a	b	b	h	b	a	a	a	h	b	a	h	b	a	b	h	a	h	b	h	b	a	h
Aeup1GBS12011	6U	3	90.678	b	h	h	h	h	h	b	a	h	a	h	b	h	h	h	h	h	h	h	h	b	h	h	a	b	b	h	b	a	a	a	h	b	a	h	b	a	b	h	a	h	b	h	b	a	h
Aeup1GBS2081	6U	3	90.678	b	h	h	h	h	h	b	a	h	a	h	b	-	h	h	h	h	h	h	h	b	h	h	a	-	b	h	b	a	a	a	h	b	a	h	b	a	b	h	a	h	b	h	b	a	h
Aeup1GBS21098	6U	3	90.678	b	h	h	h	h	h	b	a	h	a	h	b	h	-	h	h	h	h	h	h	b	h	h	-	b	b	h	b	a	a	a	h	b	a	h	b	a	b	h	a	h	b	h	b	a	h
Aeup1GBS942	6U	3	90.678	b	-	h	h	h	h	b	a	h	a	h	b	-	h	h	h	h	h	h	h	b	h	h	a	b	b	h	b	a	a	a	h	b	a	h	b	a	b	h	a	h	b	h	b	a	h
Aeup1GBS12498	6U	3	91.057	b	h	h	h	h	h	b	a	h	a	h	b	h	h	h	h	h	h	h	h	b	h	h	a	b	b	h	b	a	a	a	h	b	a	h	b	a	b	h	a	h	b	h	b	a	h
Aeup1GBS14456	6U	3	91.435	b	h	h	h	h	h	b	a	h	a	h	b	h	h	h	h	h	h	h	h	b	h	h	a	b	b	h	b	a	a	a	h	b	a	h	b	a	b	h	a	h	b	h	b	a	h
Aeup1GBS4210	6U	3	91.435	b	h	h	h	h	h	b	a	h	a	h	b	h	h	h	h	h	h	h	h	b	h	h	a	b	b	h	b	a	a	a	h	b	a	h	b	a	b	h	a	h	b	h	b	a	h
Aeup1GBS5326	6U	3	91.814	b	h	h	h	h	h	b	a	h	a	h	b	h	h	h	h	h	h	h	h	b	-	h	a	b	b	h	b	a	a	a	h	-	a	h	b	a	b	h	a	h	b	h	b	a	h
Aeup1GBS8924	6U	3	91.814	b	h	h	h	h	h	b	a	h	a	h	b	h	h	h	h	h	h	h	h	b	h	h	a	b	b	h	b	a	a	a	h	-	a	h	b	a	b	h	a	h	b	h	b	a	h
Aeup1GBS16063	6U	3	92.193	b	h	h	h	h	h	b	a	h	a	h	b	h	h	-	h	h	h	h	h	b	h	h	a	b	b	h	b	a	a	a	h	b	a	h	b	a	b	h	a	h	b	h	b	a	h
Aeup1GBS17437	6U	3	92.193	b	h	h	h	h	h	b	a	h	a	h	b	h	h	h	h	h	h	h	h	b	h	h	a	b	b	h	b	a	a	a	h	b	a	h	b	a	b	h	a	h	b	h	b	a	h
Aeup1GBS19440	6U	3	92.193	b	h	h	h	h	h	b	a	h	a	h	b	h	h	h	h	h	h	h	h	b	h	h	a	b	b	h	b	a	a	a	h	b	a	h	b	a	b	h	a	h	b	h	b	a	h
Aeup1GBS1940	6U	3	92.572	b	h	h	h	h	-	b	a	h	a	h	b	h	h	a	h	h	h	h	h	b	h	h	a	b	b	h	-	a	a	a	h	-	a	h	b	a	-	h	a	-	b	h	b	a	h
Aeup1GBS1679	6U	3	92.951	b	h	h	h	h	h	b	a	h	a	h	b	h	h	a	h	h	h	h	h	b	h	h	a	b	b	h	b	a	a	a	h	b	a	h	h	a	b	h	a	h	b	h	b	a	h
Aeup1GBS9342	6U	3	92.951	b	h	h	h	h	h	b	a	h	-	h	b	h	h	a	h	h	h	h	h	b	h	h	a	b	b	h	b	a	a	a	h	b	-	h	h	a	b	h	a	h	b	h	b	a	h
Aeup1GBS12410	6U	3	93.329	b	h	h	h	h	h	b	a	h	a	h	b	-	h	h	h	h	h	h	h	b	h	h	a	b	b	h	b	a	a	a	h	b	a	h	h	a	b	h	a	h	b	h	b	a	h
Aeup1GBS1489	6U	3	93.329	b	h	h	h	h	h	b	a	h	a	h	b	h	h	-	h	h	h	h	h	b	h	h	a	b	b	h	b	a	-	a	h	b	a	h	h	a	b	h	a	h	b	h	b	a	h
Aeup1GBS16592	6U	3	93.329	b	h	h	h	h	h	b	a	h	a	h	b	h	h	h	h	h	h	h	h	b	h	h	a	b	b	h	b	a	a	a	h	b	a	h	h	a	b	h	a	h	b	h	b	a	h
Aeup1GBS8720	6U	3	93.329	b	h	h	h	h	h	b	a	h	a	h	b	h	h	h	h	h	h	h	h	b	h	h	a	b	b	h	b	a	a	a	h	b	a	h	h	a	b	h	a	h	b	h	b	a	h
Aeup1GBS9596	6U	3	93.329	b	h	h	h	h	h	b	a	h	a	h	b	h	h	h	h	h	h	h	h	b	h	h	a	b	b	h	b	a	a	a	h	b	a	h	h	a	b	h	a	h	b	h	b	a	h
Aeup1GBS10263	6U	3	93.708	b	h	h	h	h	h	b	a	h	a	h	b	-	h	h	h	h	h	h	h	b	h	h	a	b	b	h	-	a	a	a	h	b	a	h	h	a	b	h	a	h	b	-	b	a	-
Aeup1GBS13787	6U	3	93.708	b	h	h	h	h	h	b	a	h	a	h	b	h	h	h	h	h	h	h	h	b	h	h	a	b	b	h	b	a	a	a	h	b	a	h	h	a	b	h	a	h	b	h	b	a	h
Aeup1GBS18985	6U	3	93.708	b	h	h	h	h	h	b	a	h	a	h	b	h	h	h	h	h	h	h	h	b	h	h	a	b	b	h	b	a	a	a	h	b	a	h	h	a	b	h	a	h	b	h	b	a	h
Aeup1GBS2111	6U	3	93.708	b	h	h	h	h	h	b	a	h	a	h	b	h	h	h	h	h	h	h	h	b	h	h	a	b	b	h	b	a	a	a	h	b	a	h	h	a	b	h	a	h	b	h	b	a	h
Aeup1GBS8250	6U	3	93.708	b	h	h	h	h	h	b	a	h	a	h	b	h	h	h	h	h	h	h	h	b	h	h	a	b	b	h	b	a	a	a	h	b	a	h	h	a	b	h	a	h	b	h	b	a	h
Aeup1GBS15579	6U	3	94.087	b	h	h	h	h	h	b	a	h	a	h	b	-	h	h	h	h	h	h	h	b	h	h	a	b	b	h	b	a	a	a	h	b	a	h	b	a	b	h	a	h	b	h	b	a	h
Aeup1GBS17988	6U	3	94.087	b	h	h	h	h	h	b	a	h	a	h	b	h	h	-	h	h	h	h	h	b	-	h	a	b	b	h	b	a	a	a	h	b	a	h	b	a	b	h	a	h	b	-	b	a	h
Aeup1GBS2217	6U	3	94.087	b	h	h	h	h	h	b	a	h	a	h	b	-	h	h	h	h	h	h	h	b	h	h	a	b	b	h	b	a	a	a	h	b	-	h	b	a	b	h	a	h	b	h	b	a	h
Aeup1GBS2609	6U	3	94.087	b	h	h	h	h	h	b	a	h	a	h	b	h	h	h	h	h	h	h	h	b	h	h	a	b	b	h	-	a	a	a	h	b	a	h	b	a	b	h	-	h	b	h	b	a	h
Aeup1GBS4984	6U	3	94.087	b	h	h	h	h	h	b	a	h	a	h	b	h	h	-	h	h	h	h	-	b	-	h	a	b	b	h	-	a	a	a	-	b	a	h	b	a	b	h	a	h	b	-	b	a	-
Aeup1GBS6347	6U	3	94.087	b	h	h	h	h	h	b	a	h	a	h	b	h	h	h	h	h	h	h	h	b	h	h	a	b	b	h	b	a	a	a	h	b	a	h	b	a	b	h	a	h	b	h	b	a	h
Aeup1GBS7021	6U	3	94.087	b	h	h	h	h	h	-	a	h	a	h	b	h	h	h	h	h	h	h	h	b	h	h	a	b	b	h	b	a	a	a	h	b	a	h	b	a	b	h	a	h	b	h	b	a	h
Aeup1GBS7093	6U	3	94.087	b	h	h	h	h	h	b	a	h	a	h	b	h	h	h	h	h	h	h	h	b	h	h	a	b	b	h	-	a	a	a	h	b	a	h	b	a	b	h	a	h	b	h	b	a	h
Aeup1GBS8201	6U	3	94.087	b	h	h	h	h	h	b	a	h	a	h	b	-	h	h	h	h	h	h	h	b	h	h	a	b	b	h	b	a	a	a	h	b	a	h	b	a	b	h	a	h	b	h	b	a	h
Aeup1GBS9953	6U	3	94.087	b	h	h	h	h	h	b	a	h	-	h	b	h	h	h	h	h	h	h	h	b	h	h	a	b	b	h	b	a	a	a	h	b	-	h	b	a	b	h	a	h	b	h	b	a	-
Aeup1GBS6401	6U	3	94.466	b	h	h	h	h	h	b	a	h	a	h	b	h	h	-	h	h	h	h	h	b	h	h	a	b	b	h	b	a	a	a	h	b	a	h	b	a	b	a	a	h	b	h	b	a	h
Aeup1GBS16064	6U	3	94.845	b	h	h	h	h	h	b	a	h	a	h	b	-	h	h	h	h	h	h	h	b	h	h	a	b	b	h	b	a	a	a	h	-	a	h	b	a	b	a	a	-	b	h	h	a	h
Aeup1GBS1853	6U	3	94.845	b	h	h	h	h	h	b	a	h	a	h	b	h	h	h	h	h	h	h	h	b	h	h	a	b	b	h	-	a	a	a	h	b	a	h	b	a	b	a	a	h	b	h	h	a	h
Aeup1GBS20283	6U	3	94.845	b	h	h	h	h	h	b	a	h	a	h	b	h	h	h	h	h	h	h	h	b	h	h	a	b	b	h	b	a	a	a	h	b	a	h	b	a	b	a	a	h	b	h	h	a	h
Aeup1GBS20715	6U	3	94.845	b	h	h	h	h	h	b	a	h	a	h	b	h	h	h	h	h	h	h	h	b	-	h	a	b	b	h	-	a	a	a	h	-	a	h	b	a	b	a	a	h	b	h	h	a	h
Aeup1GBS3881	6U	3	94.845	b	h	h	h	h	h	b	a	h	a	h	b	h	h	h	h	h	h	h	h	b	h	h	a	b	-	h	b	a	a	a	h	b	a	h	b	a	b	a	a	h	b	h	-	a	-
Aeup1GBS5707	6U	3	94.845	b	h	h	h	h	h	b	a	h	a	h	b	-	h	h	h	h	h	h	h	b	h	h	a	b	b	h	b	a	-	a	h	-	a	h	b	a	b	a	a	-	b	h	h	a	h
Aeup1GBS11095	6U	3	95.299	b	h	h	h	h	h	b	a	h	a	h	b	-	h	-	h	h	h	h	h	b	h	h	a	b	b	h	b	a	a	a	h	b	a	h	h	a	b	a	a	h	b	h	h	a	h
Aeup1GBS11834	6U	3	95.299	b	h	h	h	h	h	b	a	h	a	h	b	h	h	h	h	h	h	h	h	-	h	h	a	b	b	h	b	a	a	a	h	b	a	h	h	a	b	a	a	h	b	h	h	a	h
Aeup1GBS1231	6U	3	95.299	b	h	h	h	h	h	b	a	h	a	h	b	-	h	-	h	h	h	h	h	b	h	h	a	b	b	h	b	a	a	a	h	b	a	h	h	a	b	a	a	h	b	h	h	a	h
Aeup1GBS19487	6U	3	95.299	b	h	h	h	h	h	b	a	h	a	h	b	h	h	h	h	h	h	h	h	b	h	h	a	b	-	h	b	a	a	a	h	b	a	h	h	a	b	a	a	h	b	h	h	a	h
Aeup1GBS20555	6U	3	95.299	b	h	h	h	h	h	b	a	h	a	h	b	h	h	h	h	h	h	h	h	b	h	h	a	b	b	h	-	a	a	a	h	b	a	h	h	a	b	a	a	h	b	h	h	a	h
Aeup1GBS12751	6U	3	95.678	b	h	h	h	h	h	b	a	h	a	h	b	h	h	h	h	h	h	h	h	b	h	h	a	b	b	h	b	a	a	a	h	b	a	h	h	a	b	a	a	h	b	h	h	a	h
Aeup1GBS15666	6U	3	96.057	b	h	h	h	h	h	b	a	h	a	h	b	h	h	-	h	h	h	h	h	b	h	h	a	b	b	h	b	a	a	a	h	b	a	h	b	a	b	a	a	h	b	h	h	a	h
Aeup1GBS19544	6U	3	96.057	b	h	h	h	h	h	b	a	h	a	h	b	h	h	h	h	h	h	h	h	b	h	h	a	b	b	h	b	a	a	a	h	b	a	h	b	a	b	a	a	h	b	h	-	a	h
Aeup1GBS4406	6U	3	96.057	b	h	h	h	h	h	b	a	h	a	h	b	h	h	h	h	h	h	h	h	b	h	h	a	b	b	h	b	a	a	a	h	b	a	h	b	a	b	a	a	h	b	h	h	a	h
Aeup1GBS585	6U	3	96.057	b	h	h	h	h	h	b	a	h	a	h	-	h	h	h	h	h	h	h	h	b	-	h	a	b	b	h	b	a	a	a	h	b	a	h	b	a	b	a	a	h	b	h	h	a	h
Aeup1GBS10486	6U	3	96.435	b	h	h	h	h	h	b	a	h	a	h	b	h	h	-	h	h	h	h	h	b	h	h	a	b	b	h	b	a	a	a	h	b	a	h	h	a	b	a	a	h	b	h	h	a	h
Aeup1GBS1367	6U	3	96.435	b	h	h	h	h	h	b	a	h	a	h	b	h	h	h	h	h	h	h	h	b	h	h	a	b	b	h	b	a	a	a	h	-	a	h	b	a	b	a	a	h	b	h	h	a	h
Aeup1GBS13924	6U	3	96.435	b	h	h	h	h	h	b	a	h	a	h	b	h	h	h	h	h	h	h	h	b	h	h	a	b	b	h	b	a	a	a	h	b	a	h	-	a	b	a	a	h	b	h	h	a	h
Aeup1GBS14755	6U	3	96.435	b	h	h	h	h	h	b	a	h	a	h	b	h	h	-	h	h	h	h	h	b	h	h	a	b	b	h	b	a	a	a	h	b	a	h	b	a	b	a	a	h	b	h	h	a	h
Aeup1GBS20148	6U	3	96.435	b	h	h	h	h	h	b	a	h	a	h	b	h	h	-	h	h	h	h	h	b	h	h	a	b	b	h	b	a	a	a	h	b	a	h	-	a	b	a	a	h	b	h	-	a	-
Aeup1GBS1403	6U	3	96.814	b	h	h	h	h	h	b	a	h	a	h	b	h	h	-	h	h	h	h	h	b	h	h	a	b	b	h	b	a	a	a	h	b	a	h	b	a	b	a	a	h	b	h	h	a	h
Aeup1GBS8744	6U	3	96.814	b	h	h	h	h	h	b	a	h	a	h	b	h	h	a	h	h	h	h	h	b	h	h	a	b	b	h	b	a	a	a	h	b	a	h	b	a	b	a	a	h	b	h	h	a	h
Aeup1GBS20230	6U	3	97.193	b	h	h	h	h	h	b	a	h	-	h	b	-	h	a	h	h	h	h	h	b	h	h	a	b	b	h	b	a	a	a	h	b	a	h	b	a	b	a	a	-	b	h	h	a	h
Aeup1GBS15399	6U	3	97.648	b	h	h	h	h	h	b	a	h	-	h	b	-	h	-	h	h	h	h	h	b	h	h	a	b	b	h	b	a	a	a	h	b	a	h	b	a	-	a	a	-	b	h	h	a	h
Aeup1GBS20923	6U	3	97.648	b	h	h	h	h	h	b	a	h	h	h	b	h	h	h	h	h	h	h	h	b	h	h	a	b	b	h	b	a	a	a	h	-	a	h	b	a	b	a	a	h	b	h	h	-	-
Aeup1GBS14123	6U	3	98.102	b	h	h	h	h	h	b	a	h	a	h	b	h	h	h	h	h	h	h	h	b	h	h	a	b	b	h	-	a	a	a	h	b	a	h	b	a	b	a	a	h	b	h	h	a	h
Aeup1GBS1844	6U	3	98.102	b	h	h	h	h	h	b	a	h	a	h	b	h	h	h	h	h	h	h	h	b	-	h	a	b	b	h	b	a	a	a	h	b	a	h	b	a	b	a	a	h	b	-	h	a	h
Aeup1GBS20118	6U	3	98.102	b	h	h	h	h	h	b	a	h	a	h	b	h	h	h	h	h	h	h	h	b	h	h	a	b	b	h	-	a	-	a	h	b	a	h	b	a	b	a	a	h	b	h	h	a	h
Aeup1GBS20199	6U	3	98.102	b	h	h	h	h	h	b	a	h	a	h	b	h	h	h	h	h	h	h	h	b	h	h	a	b	b	h	b	a	a	a	h	b	a	h	b	a	b	a	a	h	b	h	h	a	h
Aeup1GBS10386	6U	3	98.481	b	h	h	h	h	h	b	a	h	h	h	b	h	h	-	h	h	h	h	h	b	h	h	a	b	b	h	b	a	a	a	-	b	a	h	b	a	b	a	a	h	-	-	-	a	h
Aeup1GBS12473	6U	3	98.481	b	h	h	h	h	h	b	a	h	h	h	b	h	h	h	h	h	h	h	h	b	h	h	a	b	b	h	-	a	a	a	h	b	a	h	b	a	b	a	a	h	b	h	h	a	h
Aeup1GBS3168	6U	3	98.481	b	h	h	h	h	h	b	a	h	h	h	b	h	h	h	h	h	h	h	h	b	h	h	a	b	b	h	b	a	a	a	-	b	a	h	b	a	b	a	a	h	b	h	h	a	h
Aeup1GBS11919	6U	3	98.86	b	h	h	h	h	h	b	a	h	h	h	b	h	h	h	h	h	h	h	h	b	h	h	a	b	b	h	b	a	a	a	h	b	a	h	h	a	b	a	a	h	b	h	h	a	h
Aeup1GBS1633	6U	3	99.239	b	h	h	h	h	h	b	a	h	h	h	b	h	h	h	h	-	h	h	h	b	h	h	a	b	b	h	b	a	a	a	h	b	a	h	h	a	b	a	a	h	b	h	h	a	h
Aeup1GBS17344	6U	3	99.239	b	h	h	h	h	h	b	a	h	-	h	b	-	h	h	h	h	h	h	h	-	h	h	a	b	b	h	b	a	a	a	h	b	a	h	h	a	b	a	a	h	b	h	h	a	h
Aeup1GBS2158	6U	3	99.693	b	h	h	h	h	h	b	a	h	-	h	b	-	h	-	h	h	h	h	h	b	h	h	a	b	b	h	b	a	a	a	h	b	a	h	h	a	b	a	a	-	b	h	h	a	-
Aeup1GBS1093	6U	3	100.527	b	h	h	h	h	-	b	a	h	-	h	b	h	h	-	h	h	h	h	h	b	h	h	a	b	b	h	b	a	a	a	h	b	a	-	b	a	b	a	a	h	b	h	h	a	h
Aeup1GBS3150	6U	3	101.36	b	h	h	h	h	h	b	a	h	h	h	b	-	h	h	h	h	h	h	h	b	b	h	a	b	b	h	b	a	a	a	h	-	a	-	b	a	b	a	a	h	b	h	h	a	h
Aeup1GBS21395	6U	3	101.815	b	h	h	h	h	h	b	a	h	h	h	-	h	h	h	h	h	h	h	h	b	-	h	a	b	b	h	b	a	a	a	h	b	a	h	-	a	-	a	a	h	b	h	-	a	h
Aeup1GBS3461	6U	3	101.815	b	h	h	h	h	h	b	a	h	h	h	b	h	h	h	h	h	h	h	h	b	b	h	a	b	b	h	b	a	a	a	h	b	a	h	b	a	b	a	a	h	b	h	h	a	h
Aeup1GBS16168	6U	3	102.193	b	h	h	h	h	h	b	a	h	h	h	b	h	h	h	h	h	h	h	h	b	h	h	a	b	b	h	b	a	a	a	h	b	a	h	b	a	b	a	a	h	b	h	h	a	h
Aeup1GBS17744	6U	3	102.193	b	h	h	h	h	h	b	a	h	h	h	b	h	h	h	h	h	h	h	h	b	h	h	a	b	b	h	-	a	a	a	h	b	a	h	b	a	b	a	a	-	b	h	h	a	h
Aeup1GBS18531	6U	3	102.193	b	h	h	h	h	h	b	a	h	h	h	b	-	h	h	h	h	h	h	h	b	h	h	a	b	b	h	b	a	a	a	h	b	a	h	b	a	b	a	a	h	b	h	h	a	h
Aeup1GBS15017	6U	3	103.406	b	h	h	h	h	h	b	a	h	h	h	b	h	h	h	h	h	h	h	h	b	h	h	a	b	b	h	b	a	a	a	h	b	a	h	-	-	b	a	a	h	b	h	h	-	h
Aeup1GBS8394	6U	3	103.406	b	h	h	h	h	h	b	a	h	h	h	b	h	h	h	h	h	h	h	h	b	h	h	a	b	b	h	b	a	a	a	h	b	a	h	h	a	-	a	a	h	b	h	h	-	h
Aeup1GBS5461	6U	3	104.239	b	h	h	h	h	h	b	a	h	-	h	b	h	h	h	h	h	h	h	-	b	h	h	a	b	b	h	-	a	a	a	h	-	a	h	h	a	b	a	a	-	b	h	h	a	h
Aeup1GBS12859	6U	3	105.148	b	h	h	h	-	h	b	a	h	h	h	b	-	h	-	h	h	h	h	h	b	h	h	a	b	b	h	b	a	a	a	h	b	a	-	h	a	b	a	a	-	b	-	h	a	h
Aeup1GBS19542	6U	3	105.982	b	h	h	h	h	h	b	a	h	h	h	b	b	h	h	h	h	h	h	h	b	-	h	a	b	b	h	b	a	a	a	h	b	a	h	b	a	h	a	a	h	b	-	h	a	h
Aeup1GBS20518	6U	3	106.436	b	-	h	h	h	h	b	a	-	-	h	b	b	h	h	h	h	h	h	h	b	-	h	a	b	b	h	b	a	a	a	h	b	a	h	b	a	h	a	a	h	b	h	h	a	h
Aeup1GBS12633	6U	3	107.345	b	h	h	h	-	h	b	a	-	a	h	b	b	h	-	h	h	h	h	-	b	h	h	a	-	b	h	b	a	a	a	h	b	a	h	b	a	h	a	a	h	b	h	h	a	-
Aeup1GBS16631	6U	3	108.634	b	h	h	h	h	h	b	-	h	a	h	b	-	h	-	h	h	h	h	h	b	h	h	a	b	b	h	b	a	a	a	h	b	a	-	b	a	-	a	a	a	b	h	h	a	h
Aeup1GBS5278	6U	3	108.634	b	h	h	h	h	h	b	a	h	a	h	b	h	h	-	h	h	h	h	h	b	h	h	a	b	b	h	b	a	a	a	h	b	a	h	b	a	h	a	a	a	b	h	h	a	-
Aeup1GBS15564	6U	3	109.467	b	h	h	h	h	h	b	a	h	h	h	b	h	h	h	h	h	h	h	h	b	h	h	a	b	b	h	b	a	a	a	h	b	a	h	b	a	h	a	a	-	b	h	h	a	h
Aeup1GBS3952	6U	3	109.467	b	h	h	h	h	h	b	a	h	h	h	b	-	h	h	h	h	h	h	h	b	h	h	a	b	b	h	b	a	a	a	h	b	a	h	b	a	h	a	a	-	b	h	h	a	h
Aeup1GBS8215	6U	3	109.467	b	h	h	h	h	h	b	a	h	h	h	b	h	h	h	h	h	h	h	h	b	h	h	a	b	b	h	-	a	a	a	h	b	a	h	b	a	-	a	a	h	b	h	h	a	h
Aeup1GBS8648	6U	3	109.467	b	h	h	h	h	h	b	a	h	h	h	b	h	h	h	h	h	h	h	h	b	h	h	-	b	b	h	b	a	a	a	h	b	a	h	b	a	h	a	a	h	b	h	h	a	h
Aeup1GBS21528	6U	3	109.846	b	h	h	h	h	h	b	a	h	h	h	b	a	h	h	h	h	h	h	h	b	h	h	a	b	b	h	b	a	a	a	h	b	a	h	b	a	h	a	a	h	b	h	h	a	h
Aeup1GBS17096	6U	3	110.225	b	h	h	h	h	h	b	a	h	h	h	b	a	h	h	h	h	h	h	h	b	h	h	a	b	b	h	b	a	a	a	h	b	a	h	b	a	h	a	a	h	b	h	h	a	h
Aeup1GBS391	6U	3	110.225	b	h	h	h	h	h	b	a	h	h	h	b	a	h	h	h	h	h	h	h	b	h	h	a	b	b	h	b	a	a	a	h	b	a	h	b	a	h	-	a	h	b	-	h	a	h
Aeup1GBS4463	6U	3	110.225	b	h	h	h	h	h	b	a	h	h	h	b	a	h	h	h	h	h	h	h	b	h	h	a	b	b	h	b	a	a	a	h	b	a	h	b	a	h	a	a	h	b	h	h	a	h
Aeup1GBS1196	6U	3	111.058	b	h	h	h	h	h	b	a	h	-	h	b	a	h	-	h	h	h	h	h	b	h	h	a	b	b	h	b	a	a	a	h	b	a	h	b	a	h	a	a	h	b	h	h	a	h
Aeup1GBS231	6U	3	111.891	b	h	h	h	h	h	b	a	h	h	h	b	-	h	b	h	h	h	h	h	h	h	h	a	b	b	h	b	a	a	a	h	b	a	h	b	a	h	a	a	h	b	h	h	a	h
Aeup1GBS4734	6U	3	112.725	b	h	h	h	h	h	b	a	h	h	h	b	a	h	b	h	h	h	h	h	h	h	h	a	b	b	h	b	a	a	a	h	b	a	h	-	a	h	a	a	-	b	h	h	a	h
Aeup1GBS13130	6U	3	115.227	b	h	h	h	h	h	b	a	h	-	h	b	-	h	b	h	h	h	h	-	h	h	h	a	b	b	h	b	a	a	a	h	b	a	h	-	a	h	a	a	h	b	h	h	h	h
Aeup1GBS21025	6U	3	116.515	b	h	h	h	h	h	b	a	h	h	h	b	a	h	b	h	h	h	h	-	h	h	h	a	b	b	h	b	a	a	a	h	b	a	h	b	a	h	a	a	h	b	h	h	h	h
Aeup1GBS2707	6U	3	116.515	b	h	h	h	h	h	b	a	h	h	h	b	a	h	b	h	h	h	h	h	h	h	h	a	b	b	h	b	a	a	a	h	b	a	h	b	a	h	a	a	h	b	h	h	h	-
Aeup1GBS4859	6U	3	116.515	b	h	h	h	h	h	b	a	h	-	h	b	a	h	b	h	h	h	h	h	h	h	h	a	b	b	h	-	a	a	a	h	b	a	h	b	a	h	a	a	h	b	h	h	h	h
Aeup1GBS9650	6U	3	116.515	b	h	h	h	h	h	b	a	h	h	h	b	-	h	b	h	h	h	h	h	h	h	h	a	b	b	h	b	a	a	a	h	b	a	h	-	a	h	a	a	h	b	-	h	h	h
Aeup1GBS11555	6U	3	118.258	b	h	h	h	h	h	b	a	h	h	h	b	a	h	b	h	h	h	h	h	h	h	h	a	b	b	h	b	h	a	a	h	b	a	h	-	a	-	a	a	h	b	h	h	h	h
Aeup1GBS2798	6U	3	118.258	b	h	h	h	-	h	b	a	h	h	h	b	a	h	b	h	h	h	h	h	h	h	h	a	b	b	h	b	h	a	a	h	b	a	h	b	a	-	a	a	h	b	h	-	h	h
Aeup1GBS13453	6U	3	120.381	b	b	h	h	h	h	b	a	h	h	h	b	a	h	b	h	h	h	h	h	h	a	h	a	b	b	h	b	h	a	a	h	b	a	h	b	a	h	a	a	h	b	h	h	h	h
Aeup1GBS1514	6U	3	120.759	b	b	h	h	h	h	b	a	h	h	h	b	a	h	-	h	h	h	h	h	h	a	h	a	b	b	h	b	h	a	a	h	b	a	h	b	a	h	a	a	h	b	h	-	h	h
Aeup1GBS8371	6U	3	121.138	b	b	h	h	h	h	b	a	h	h	h	b	a	h	b	h	h	h	h	h	h	a	h	a	b	b	h	b	h	a	a	h	b	a	h	h	a	-	a	a	h	b	-	h	h	h
Aeup1GBS21383	6U	3	122.351	b	b	h	h	h	-	b	a	h	h	h	b	a	h	b	h	h	h	a	h	h	a	h	a	b	b	h	b	h	a	a	h	b	a	h	h	a	h	a	a	h	b	h	h	h	-
Aeup1GBS9056	6U	3	123.563	b	b	h	h	h	-	b	a	h	h	h	b	a	h	b	h	h	h	a	h	h	a	b	a	b	b	a	h	h	a	a	h	b	a	h	h	a	h	a	a	h	b	h	h	h	h
Aeup1GBS20485	6U	3	123.942	b	b	h	h	h	h	b	a	h	-	h	b	a	h	b	-	h	h	a	h	h	a	b	a	b	b	a	h	h	a	a	h	b	a	h	-	a	h	a	a	h	b	-	h	h	h
Aeup1GBS4560	6U	3	124.775	h	b	-	h	h	h	b	a	h	h	h	b	a	h	b	h	h	h	a	h	h	a	b	a	b	b	a	-	h	a	a	h	b	a	h	h	a	h	a	a	h	b	-	h	h	-
Aeup1GBS1797	6U	3	125.609	h	b	h	h	h	h	-	a	h	h	h	b	a	h	b	h	h	h	a	h	h	a	b	a	b	b	a	h	h	a	a	h	b	a	h	h	a	h	a	a	h	b	h	h	h	h
Aeup1GBS8168	6U	3	127.959	h	b	h	h	h	h	b	a	h	h	h	b	a	h	b	h	h	h	a	h	h	a	b	a	b	b	a	h	h	a	h	h	b	a	a	h	a	h	a	a	h	b	h	h	h	h
Aeup1GBS5156	6U	3	128.338	h	b	h	h	h	h	b	a	h	h	h	b	a	h	b	h	h	h	a	h	h	a	b	a	b	b	a	b	h	a	h	h	b	a	a	h	a	h	a	a	h	b	-	-	h	h
Aeup1GBS2168	6U	3	128.716	h	b	h	h	h	h	b	a	h	h	h	b	a	h	b	h	h	h	a	h	h	a	b	a	b	b	a	b	h	a	-	h	b	a	a	b	a	h	a	a	h	b	h	-	h	h
Aeup1GBS2741	6U	3	128.716	h	b	h	h	h	h	b	a	h	h	h	b	a	h	b	h	h	h	a	h	h	a	b	a	b	b	a	b	h	a	-	h	b	a	a	b	a	h	a	a	h	b	h	h	h	h
Aeup1GBS3443	6U	3	128.716	h	b	h	h	h	h	b	a	h	h	h	b	a	h	b	h	h	h	a	h	h	a	b	a	b	b	a	b	h	a	h	h	-	a	a	b	a	h	a	a	h	b	h	h	h	h
Aeup1GBS3728	6U	3	129.929	h	-	h	h	h	h	b	a	h	h	h	b	a	h	b	h	h	h	a	h	h	a	b	a	b	b	a	b	h	a	h	b	b	a	a	b	a	-	a	a	h	b	h	h	h	h
Aeup1GBS14663	6U	3	131.141	h	b	h	h	h	h	b	a	h	h	h	b	a	h	b	h	h	h	a	h	h	a	b	a	b	b	a	b	h	a	h	b	b	a	a	b	a	h	a	a	h	b	h	h	h	h
Aeup1GBS11973	6U	3	131.899	h	b	h	h	h	h	b	a	h	h	h	b	a	h	b	a	h	h	h	h	h	a	b	a	b	b	a	b	h	a	h	b	b	a	a	b	a	h	a	a	h	b	h	h	h	h
Aeup1GBS21654	6U	3	132.656	h	b	h	h	h	h	b	a	h	h	h	b	a	h	b	a	h	h	h	h	h	a	b	a	b	b	a	h	h	a	h	b	b	a	a	-	a	h	a	a	h	b	h	-	h	h
Aeup1GBS9132	6U	3	132.656	h	b	h	h	h	h	b	a	h	h	h	b	a	h	b	a	h	h	h	h	h	a	b	a	b	b	a	h	h	a	h	b	b	a	a	b	a	h	a	a	h	b	h	h	h	h
Aeup1GBS16842	6U	3	134.248	h	b	h	h	h	h	b	a	h	h	a	b	a	h	b	a	h	h	h	h	h	a	b	a	-	b	a	h	h	a	h	b	b	a	a	b	a	h	a	a	h	b	h	h	h	h
Aeup1GBS781	6U	3	135.081	h	b	h	h	h	h	-	a	h	h	a	b	a	h	b	a	h	h	h	h	h	a	b	a	b	b	a	h	h	a	h	b	b	a	a	-	a	h	a	a	h	b	h	h	h	h
Aeup1GBS10028	6U	3	135.46	h	b	h	h	h	h	b	a	h	h	a	b	a	h	b	a	h	h	h	h	h	a	b	a	b	b	-	h	h	a	h	b	b	a	a	-	a	h	a	a	h	b	h	h	h	h
Aeup1GBS11769	6U	3	137.507	h	h	a	h	h	h	b	a	h	h	a	b	a	h	b	a	h	h	h	h	h	-	b	a	b	b	a	h	h	a	h	b	b	a	a	b	-	h	a	a	h	b	h	h	h	h
Aeup1GBS5035	6U	3	137.885	h	h	a	h	h	h	b	a	h	h	a	b	a	h	b	a	h	h	h	h	h	a	b	a	b	b	a	h	h	a	h	b	b	a	a	b	a	h	a	a	h	b	h	h	h	h
Aeup1GBS13318	6U	3	138.264	h	h	a	h	h	h	b	a	h	h	a	b	a	h	b	a	h	h	h	a	h	a	b	a	b	b	a	h	h	a	h	b	b	a	a	-	a	h	a	a	h	b	h	h	h	h
Aeup1GBS3103	6U	3	140.311	h	h	a	h	h	h	b	a	h	h	a	b	a	h	b	a	h	h	h	a	h	a	b	a	b	b	a	h	h	a	h	b	b	a	a	b	a	h	a	a	h	b	h	h	h	h
Aeup1GBS12115	6U	3	141.144	h	h	a	h	h	h	b	a	h	h	a	b	a	h	b	a	h	h	h	a	h	a	b	a	b	b	a	h	h	a	h	b	b	a	a	b	a	h	a	a	h	b	h	h	h	h
Aeup1GBS1562	6U	3	142.357	h	h	a	h	b	h	b	a	h	h	a	b	a	h	b	a	h	h	h	a	h	a	b	h	b	b	h	h	h	a	h	b	b	a	a	b	a	h	a	a	h	b	h	h	h	h
Aeup1GBS6370	6U	3	143.569	h	h	a	h	b	h	b	a	h	h	a	b	a	h	b	a	h	h	h	a	h	a	b	-	b	b	h	-	h	a	h	b	b	a	a	b	a	h	a	a	h	b	h	-	h	a
Aeup1GBS11961	6U	3	144.024	h	h	a	h	b	-	b	a	h	h	a	b	a	h	b	a	h	h	h	a	h	a	b	h	b	b	h	h	h	a	h	b	b	a	a	b	a	h	a	a	-	b	h	-	h	-
Aeup1GBS11663	6U	3	144.857	h	h	a	h	b	h	b	a	h	h	a	b	a	h	b	a	h	h	h	a	h	a	b	h	b	b	h	h	h	a	h	b	b	a	a	b	a	h	a	a	h	b	h	h	h	h
Aeup1GBS5080	6U	3	144.857	h	h	a	h	b	h	b	a	h	h	a	b	a	h	b	a	h	h	h	a	h	a	b	h	b	b	h	h	h	a	h	b	b	a	a	b	a	h	a	a	-	b	h	-	h	h
Aeup1GBS17439	6U	3	145.236	h	h	a	h	b	h	b	a	h	h	a	b	a	h	b	a	h	h	h	-	h	a	b	h	b	b	h	h	h	a	h	b	b	a	a	h	a	h	a	a	h	b	h	h	h	h
Aeup1GBS15758	6U	3	146.069	h	h	a	h	b	h	b	a	h	h	a	-	a	h	b	a	h	h	h	a	h	a	b	h	b	b	h	h	h	a	h	b	b	a	a	h	a	h	a	a	h	b	h	h	h	a
Aeup1GBS16233	6U	3	146.069	h	h	a	h	b	h	b	a	h	h	a	b	a	h	b	a	h	h	h	a	h	-	b	h	b	b	h	h	h	a	h	b	b	a	a	h	a	h	a	a	h	b	h	h	h	a
Aeup1GBS19798	6U	3	146.069	h	h	a	h	b	h	b	a	h	h	a	b	a	h	b	a	h	h	h	a	h	a	b	h	b	b	h	h	h	a	h	b	b	a	a	h	a	h	a	a	h	b	h	h	h	a
Aeup1GBS18954	6U	3	147.357	h	h	a	h	b	h	b	a	h	h	a	b	a	h	b	a	h	h	h	a	h	h	b	h	b	b	h	-	h	a	h	b	-	a	a	b	a	-	a	a	h	b	h	h	h	a
Aeup1GBS13026	6U	3	148.191	h	-	a	h	b	h	b	a	h	-	a	b	a	h	b	a	h	h	h	a	h	h	b	h	b	b	h	h	h	a	h	b	-	a	a	b	a	h	a	a	h	b	h	h	h	a
Aeup1GBS12474	6U	3	149.479	h	h	a	h	b	h	b	a	h	h	a	b	a	h	b	a	h	h	h	a	h	h	b	h	b	b	h	h	h	a	h	b	b	a	a	b	a	h	a	a	b	b	h	h	h	a
Aeup1GBS20919	6U	3	151.525	h	h	a	h	b	a	b	a	h	h	a	b	a	b	b	a	h	h	h	a	h	h	b	h	b	b	h	h	h	a	h	b	b	a	a	h	a	h	a	a	b	b	h	h	h	a
Aeup1GBS561	6U	3	153.117	h	h	a	h	b	a	b	a	h	h	a	b	a	b	b	a	h	h	h	a	h	h	b	h	b	b	h	h	h	a	h	b	b	a	a	h	a	h	a	a	b	b	h	h	h	a
Aeup1GBS19038	6U	3	153.496	h	h	a	h	b	a	b	a	h	h	a	b	a	b	b	a	h	h	h	a	h	h	b	h	b	b	h	h	h	a	h	b	b	a	a	h	a	h	a	a	b	b	h	h	h	a
Aeup1GBS19942	6U	3	153.496	h	-	a	h	b	a	b	a	h	h	a	b	a	b	b	a	h	h	h	a	h	h	b	h	b	b	h	h	h	a	h	b	b	a	a	h	a	h	a	a	b	b	h	-	h	a
Aeup1GBS16271	6U	3	153.874	h	h	a	h	b	a	b	a	h	h	a	b	a	b	b	a	h	h	h	a	h	h	b	h	b	-	h	h	h	a	h	b	b	a	a	b	a	h	a	a	b	b	h	h	h	a
Aeup1GBS19349	6U	3	154.253	h	h	a	h	b	a	b	a	h	h	a	b	-	b	-	a	h	h	h	a	h	h	b	h	b	b	h	h	h	a	h	b	b	a	a	b	a	h	a	a	b	b	h	h	h	a
Aeup1GBS682	6U	3	154.253	h	h	a	h	b	a	b	a	h	h	a	b	a	b	b	a	h	h	h	a	h	h	b	h	b	b	h	h	h	a	h	b	b	a	a	b	a	h	a	a	b	b	h	h	h	a
Aeup1GBS14715	6U	3	154.632	h	h	a	h	b	a	b	a	h	h	a	b	a	b	b	a	h	h	h	a	h	h	b	h	b	b	h	h	h	a	h	b	-	a	a	b	a	h	a	a	b	b	-	h	h	a
Aeup1GBS11584	6U	3	155.466	h	h	a	h	b	a	b	a	h	h	a	b	a	b	b	a	h	h	h	a	h	h	b	h	b	b	h	h	h	a	h	b	b	a	a	b	a	b	a	a	b	b	h	h	h	a
Aeup1GBS11264	6U	3	155.844	h	h	a	h	b	a	b	a	h	h	a	b	a	b	b	a	h	h	h	a	h	h	b	h	b	b	h	h	h	a	h	b	b	a	a	b	a	b	a	a	b	b	h	h	h	a
Aeup1GBS9520	6U	3	156.678	h	h	a	h	b	a	b	a	h	-	a	b	a	b	b	a	h	b	h	a	h	-	b	h	b	b	h	h	h	a	h	b	-	a	a	b	a	-	a	a	b	b	h	h	h	a
Aeup1GBS7679	6U	3	157.511	h	h	a	h	b	a	b	a	h	h	a	b	a	b	b	a	h	b	h	a	h	h	b	h	b	b	h	h	h	a	h	b	b	a	a	b	a	a	a	a	b	h	h	h	h	a
Aeup1GBS18228	6U	3	157.89	h	h	a	h	b	a	b	a	h	h	a	b	a	b	b	a	h	b	h	a	h	h	b	h	b	b	h	h	h	a	h	b	-	a	a	b	a	a	a	a	b	h	h	h	h	a
Aeup1GBS14257	6U	3	158.648	h	h	a	h	b	a	-	a	h	h	-	b	a	b	b	a	h	b	h	a	h	h	b	h	b	b	h	h	h	a	h	b	b	-	a	b	a	h	a	a	b	h	h	h	h	a
Aeup1GBS21164	6U	3	159.026	h	h	a	h	b	a	b	a	-	h	a	b	a	b	b	a	h	b	h	a	h	h	b	h	b	b	h	h	h	a	h	b	b	a	a	b	a	h	a	a	b	h	h	h	h	a
Aeup1GBS12666	6U	3	159.405	h	h	a	h	b	a	b	a	-	h	a	b	a	b	b	a	h	b	h	a	h	h	b	h	b	b	h	h	h	a	h	b	b	a	a	h	a	h	a	a	b	h	h	h	h	a
Aeup1GBS50	6U	3	159.784	h	h	a	h	b	a	b	a	h	h	a	b	a	b	b	a	h	b	h	a	h	h	b	h	b	b	h	h	h	a	h	b	b	a	a	h	a	-	a	a	b	h	h	h	h	a
Aeup1GBS13571	6U	3	160.996	h	h	a	h	b	a	b	a	h	h	a	b	a	b	b	a	h	b	h	a	h	h	b	h	b	b	h	h	h	a	h	b	-	h	a	-	a	h	a	a	b	h	h	h	h	a
Aeup1GBS6340	6U	3	160.996	h	h	a	h	b	a	b	a	h	h	a	b	a	b	b	a	h	b	h	a	h	h	b	h	b	b	h	h	h	a	h	b	b	h	a	h	a	h	a	a	b	h	h	h	h	a
Aeup1GBS18336	6U	3	161.83	h	h	a	h	b	a	b	a	h	h	a	b	a	-	b	a	h	b	h	a	h	h	b	h	b	b	h	h	h	a	h	b	b	h	a	-	a	h	a	a	b	h	h	h	h	a
Aeup1GBS12652	6U	3	162.208	h	h	a	h	b	a	b	a	h	h	a	b	a	b	b	a	h	b	h	a	h	h	b	h	b	b	h	h	h	a	h	b	b	h	a	h	a	h	a	a	b	h	h	b	h	a
Aeup1GBS6531	6U	3	162.966	h	h	a	h	b	a	b	a	h	h	a	b	a	b	b	a	h	b	h	a	h	h	b	b	b	b	h	h	h	a	h	b	b	h	a	b	a	h	a	a	b	h	h	b	h	a
Aeup1GBS8638	6U	3	162.966	h	h	a	h	b	a	b	a	h	h	a	b	a	b	b	a	h	b	h	a	h	h	b	b	b	b	h	h	h	a	h	b	b	h	a	b	a	h	a	a	b	h	h	b	h	a
Aeup1GBS9400	6U	3	162.966	h	h	a	h	b	a	b	a	h	h	a	b	a	b	b	a	h	b	h	a	h	h	b	b	b	b	h	h	h	a	h	b	b	h	a	b	a	h	a	a	b	h	h	b	h	a
Aeup1GBS20020	6U	3	163.8	h	h	a	h	b	a	b	a	h	-	a	b	a	b	b	a	h	b	h	a	h	-	b	b	b	b	h	h	h	a	h	b	b	h	a	b	a	h	a	a	b	h	h	b	h	a
Aeup1GBS10040	6U	3	165.467	h	h	a	h	b	a	b	a	h	h	a	b	a	b	b	a	h	b	h	a	h	b	b	b	b	b	h	h	h	a	h	b	b	h	a	b	a	-	a	a	b	h	h	b	h	a
Aeup1GBS19467	6U	3	165.467	h	h	a	h	b	a	b	a	h	h	-	b	a	b	b	a	h	b	h	a	h	b	b	b	b	b	h	h	h	a	h	b	b	h	a	-	a	h	a	a	b	h	h	b	h	a
Aeup1GBS5369	6U	3	165.467	h	h	a	h	b	a	b	a	h	h	a	b	a	b	b	a	h	b	h	a	h	b	b	b	b	b	h	h	h	a	h	b	b	h	a	b	a	h	a	a	b	h	h	b	h	a
Aeup1GBS9649	6U	3	166.679	h	h	a	h	b	a	b	a	h	-	a	b	a	b	-	a	h	b	h	a	h	b	b	b	b	b	h	h	h	a	h	b	b	h	a	b	a	-	a	a	b	h	-	b	h	a
Aeup1GBS18661	6U	3	167.134	-	h	a	h	b	a	b	a	h	h	a	b	a	b	b	a	h	b	h	a	h	b	b	b	b	b	h	h	h	a	h	b	b	h	a	b	a	h	a	a	b	h	h	b	h	a
Aeup1GBS21610	6U	3	167.513	h	h	a	h	b	a	b	a	h	h	a	b	a	b	b	a	h	b	h	a	h	b	b	b	b	b	h	h	b	a	h	b	b	h	a	b	a	h	a	a	b	h	h	b	h	a
Aeup1GBS9437	6U	3	167.513	h	h	a	h	b	a	b	a	h	h	a	b	a	b	b	a	h	b	h	a	h	b	b	b	b	b	h	h	b	a	h	b	b	h	a	b	a	h	a	a	b	h	h	b	h	a
Aeup1GBS20519	6U	3	169.863	h	h	a	h	b	a	b	a	h	h	a	b	a	b	b	a	a	b	h	a	h	b	b	b	b	b	h	a	b	a	h	b	b	-	a	-	a	h	a	a	b	h	h	b	h	h
Aeup1GBS6541	6U	3	170.696	h	h	a	h	b	a	b	a	h	h	-	b	a	-	b	a	a	b	h	a	h	b	b	b	b	b	h	a	b	a	h	b	b	h	a	b	a	h	a	a	b	h	h	b	h	h
Aeup1GBS1390	6U	3	171.53	h	h	a	h	b	a	b	a	h	h	a	b	a	b	b	a	a	b	h	a	h	b	b	b	b	b	h	a	b	a	h	b	b	h	a	b	a	-	a	a	b	h	h	b	h	h
Aeup1GBS8299	6U	3	171.53	h	h	a	h	b	a	b	a	h	h	a	b	a	b	b	a	a	b	h	a	h	b	b	b	b	b	h	a	b	a	h	-	-	h	a	b	a	h	a	a	b	h	h	-	h	h
Aeup1GBS171	6U	3	172.287	h	h	a	h	b	a	b	a	h	h	a	b	a	b	b	a	a	b	h	a	h	b	b	b	b	h	h	a	b	a	h	b	b	h	a	b	a	h	a	a	b	h	h	b	h	h
Aeup1GBS1105	6U	3	172.666	h	h	a	h	b	a	b	a	h	h	a	b	a	b	b	a	a	b	h	a	h	b	b	b	b	h	h	-	b	a	h	b	b	h	a	b	a	h	a	a	b	h	h	b	h	h
Aeup1GBS9869	6U	3	172.666	h	-	a	h	b	a	b	a	h	h	a	b	-	b	b	a	a	b	h	a	h	b	b	b	b	h	h	a	b	a	h	b	b	h	a	b	a	-	a	a	b	-	-	b	h	h
Aeup1GBS16369	7U	7	0	h	b	h	a	-	h	h	b	h	-	b	a	h	h	a	a	b	h	h	h	h	a	h	h	b	h	b	a	-	a	h	a	h	h	a	h	a	a	h	h	h	h	b	b	h	h
Aeup1GBS18995	7U	7	4.329	h	b	h	a	h	h	h	b	h	h	b	a	h	h	a	a	b	a	h	h	h	a	h	a	b	h	b	a	h	a	h	a	a	h	a	h	a	a	h	h	h	h	b	b	h	a
Aeup1GBS1028	7U	7	5.162	h	b	h	a	h	h	h	b	h	-	b	a	h	h	a	a	b	a	h	h	h	a	h	a	b	h	b	a	h	a	h	a	-	h	a	h	a	a	h	h	-	-	b	b	h	a
Aeup1GBS15084	7U	7	8.044	h	b	h	a	h	h	b	b	h	h	b	a	b	h	a	h	b	a	h	h	h	a	h	a	b	h	b	a	h	a	h	a	a	h	a	h	a	h	h	h	h	h	b	b	h	a
Aeup1GBS4567	7U	7	8.802	h	b	h	a	h	h	b	b	h	h	b	a	b	h	a	h	h	a	h	h	h	a	h	a	b	h	b	a	h	a	h	a	a	h	a	h	a	h	h	h	h	h	b	b	h	a
Aeup1GBS20752	7U	7	15.2	-	b	h	h	b	h	b	b	h	a	b	a	b	h	-	h	h	a	h	b	h	a	h	h	b	h	b	a	h	a	h	a	a	-	a	h	a	h	h	b	h	h	b	b	b	a
Aeup1GBS482	7U	7	16.488	-	h	h	h	b	h	b	b	h	a	b	a	b	h	-	h	h	a	h	b	h	a	h	h	b	h	b	a	h	a	h	a	-	h	a	h	a	h	h	b	h	h	h	b	b	a
Aeup1GBS5998	7U	7	21.019	a	h	h	h	b	h	b	b	h	a	b	a	b	-	b	h	h	a	h	b	h	a	h	h	b	h	b	a	h	a	h	a	-	a	a	h	a	h	h	-	h	h	-	h	b	a
Aeup1GBS531	7U	7	25.119	a	h	h	h	b	h	b	b	h	a	h	a	b	h	b	h	h	a	h	b	b	a	h	h	b	h	b	a	h	a	h	a	a	a	a	h	a	h	h	b	h	h	h	h	b	a
Aeup1GBS16816	7U	7	26.332	a	h	h	h	b	-	b	b	h	a	h	a	b	h	b	h	h	a	h	h	b	a	h	h	b	h	b	a	h	a	h	a	a	a	a	h	a	-	h	b	h	h	-	h	b	a
Aeup1GBS17324	7U	7	26.332	a	h	h	h	b	h	b	b	h	a	h	a	b	h	b	h	h	a	h	h	b	a	h	h	b	h	b	a	h	a	h	a	a	a	a	h	a	h	h	b	-	h	h	h	b	a
Aeup1GBS18593	7U	7	26.332	a	h	h	h	b	-	b	b	h	a	h	a	b	h	b	h	h	a	h	h	b	a	h	h	b	h	b	a	h	a	h	a	a	a	a	h	a	h	h	b	h	-	h	h	b	a
Aeup1GBS2683	7U	7	29.214	a	h	a	h	b	h	b	b	h	a	h	a	b	h	b	h	h	a	b	h	b	a	h	h	b	h	b	a	h	a	h	a	a	a	a	h	a	h	h	b	h	h	h	h	b	a
Aeup1GBS2045	7U	7	31.26	a	h	a	h	b	h	b	b	h	a	h	a	b	h	b	h	h	a	b	h	b	a	h	h	-	h	b	a	h	a	h	a	a	a	a	h	a	h	h	b	h	h	h	h	b	a
Aeup1GBS7949	7U	7	31.639	a	h	a	h	b	h	b	b	h	a	h	a	b	h	b	h	h	a	b	h	b	a	h	h	b	h	b	a	h	a	h	a	a	a	a	h	a	h	h	b	-	h	h	h	b	a
Aeup1GBS923	7U	7	31.639	a	h	a	h	b	h	b	b	h	a	h	a	b	h	b	h	h	a	b	h	b	a	h	h	b	h	b	a	h	a	h	a	a	a	a	h	a	h	h	b	h	h	h	h	b	a
Aeup1GBS11418	7U	7	31.639	a	h	a	h	b	h	b	b	h	a	h	a	b	h	b	h	h	a	-	h	b	a	h	h	b	h	b	-	h	a	h	-	a	a	a	h	a	h	h	b	h	h	h	h	b	a
Aeup1GBS13508	7U	7	31.639	a	h	a	h	b	h	b	b	h	a	h	a	b	h	b	h	h	a	b	h	b	a	h	h	b	h	b	a	h	a	h	a	a	a	a	h	a	h	h	b	h	h	h	h	b	a
Aeup1GBS19634	7U	7	32.851	a	h	a	h	b	h	b	b	h	a	h	a	b	h	b	h	h	a	b	h	b	a	h	h	b	h	b	a	h	a	h	h	a	a	a	h	a	h	h	b	-	h	h	h	b	a
Aeup1GBS10671	7U	7	33.23	a	h	a	h	b	h	b	b	h	a	h	a	b	h	b	h	h	a	b	h	b	a	h	h	b	h	b	a	h	a	h	h	a	a	a	h	a	h	h	b	h	h	h	h	b	a
Aeup1GBS15738	7U	7	33.23	a	h	a	h	b	h	b	b	h	a	h	a	b	h	b	h	h	a	b	h	b	a	h	h	b	h	b	a	h	a	h	h	a	a	a	h	a	h	h	b	-	h	h	h	b	a
Aeup1GBS3949	7U	7	33.23	a	h	a	h	b	h	b	b	h	a	h	a	b	h	b	h	h	a	b	-	b	a	h	h	b	h	b	a	h	a	h	h	a	a	a	h	a	-	h	b	h	h	h	h	b	a
Aeup1GBS4845	7U	7	33.23	a	h	a	h	b	h	b	b	h	a	h	a	b	h	b	h	h	a	b	h	b	a	h	h	b	h	b	a	h	a	h	h	a	a	a	h	a	h	h	b	h	h	h	h	b	a
Aeup1GBS12935	7U	7	33.23	a	h	a	h	b	h	b	b	h	a	h	a	b	h	b	h	h	a	b	h	b	a	h	h	b	h	b	-	h	a	h	h	a	a	a	h	a	h	h	-	h	h	h	h	b	a
Aeup1GBS747	7U	7	33.23	a	h	a	h	b	h	b	b	h	a	h	a	b	h	b	h	h	a	b	h	b	a	h	h	b	h	b	a	h	a	h	h	a	a	a	h	a	h	h	b	h	h	h	h	b	a
Aeup1GBS4197	7U	7	34.822	a	h	a	h	b	h	b	-	h	a	h	a	b	h	b	h	a	a	b	h	b	a	h	h	b	h	b	a	h	a	h	h	a	a	a	h	a	h	a	b	h	h	h	h	b	a
Aeup1GBS1884	7U	7	35.367	a	h	a	h	b	h	b	b	h	a	h	a	b	h	b	h	a	a	b	h	b	a	h	h	b	h	b	a	h	a	h	h	a	a	-	h	a	h	a	b	h	h	h	h	b	a
Aeup1GBS18891	7U	7	35.367	a	h	a	h	b	h	b	b	h	a	h	a	b	h	b	h	a	a	b	h	b	a	h	h	b	h	b	a	h	a	h	h	a	a	a	h	a	h	a	b	h	h	h	h	b	a
Aeup1GBS20547	7U	7	35.367	a	h	a	h	b	h	b	b	h	a	h	a	b	h	b	h	a	a	b	h	b	a	h	h	b	h	b	a	h	a	h	h	a	a	a	h	a	h	a	b	h	h	h	h	b	a
Aeup1GBS11457	7U	7	35.367	a	h	a	h	b	h	-	b	h	a	h	a	b	h	b	h	a	a	b	h	b	a	h	h	b	h	b	a	h	a	h	h	a	a	a	h	a	h	a	b	h	h	h	h	b	a
Aeup1GBS13577	7U	7	35.367	a	h	a	h	b	h	b	b	h	a	h	a	b	h	b	h	a	a	b	h	b	a	h	h	b	h	b	a	h	a	h	h	a	a	a	h	a	h	a	b	h	h	h	h	b	a
Aeup1GBS21171	7U	7	35.367	a	h	a	h	b	h	b	b	h	a	h	a	b	h	b	h	a	a	b	h	b	a	h	h	b	h	b	a	h	a	h	h	a	a	a	h	a	h	a	b	h	h	h	h	b	a
Aeup1GBS11602	7U	7	35.746	a	h	a	h	b	h	b	b	-	a	h	a	b	h	b	h	a	a	b	h	b	a	h	h	b	h	b	a	h	a	h	h	a	a	a	h	-	h	a	-	h	-	h	h	b	a
Aeup1GBS13897	7U	7	35.746	a	h	a	h	b	h	b	b	h	a	h	a	b	h	b	h	a	a	b	h	b	a	h	h	b	h	b	-	h	a	h	h	a	a	a	h	a	h	a	b	h	h	h	h	b	a
Aeup1GBS13573	7U	7	36.124	a	h	a	h	b	h	b	b	h	a	h	a	b	h	b	h	a	a	b	h	b	a	h	h	b	h	b	-	h	a	h	h	a	a	a	h	a	h	a	b	h	h	h	h	b	a
Aeup1GBS8578	7U	7	36.124	a	h	a	h	b	h	b	b	h	a	h	a	b	h	b	h	a	a	b	h	b	a	h	h	b	h	b	a	h	a	h	h	a	a	a	h	a	h	a	b	h	h	h	h	b	a
Aeup1GBS11102	7U	7	36.124	a	h	a	h	b	h	b	b	h	a	h	a	b	h	b	h	a	a	b	h	b	a	h	h	b	h	b	a	h	a	h	h	a	a	a	h	a	h	a	b	h	h	h	h	b	a
Aeup1GBS8688	7U	7	36.124	a	h	a	h	b	h	b	-	h	a	h	a	b	h	b	h	a	a	b	h	b	a	h	h	b	h	b	a	h	a	h	h	a	a	a	h	a	h	a	b	-	h	h	h	b	a
Aeup1GBS8764	7U	7	36.124	a	h	a	h	b	h	b	b	h	a	h	a	b	h	b	h	a	a	b	h	b	a	h	h	b	h	-	a	h	-	h	h	a	a	a	h	a	h	a	b	h	h	h	h	b	a
Aeup1GBS19514	7U	7	38.095	a	h	a	h	b	h	b	-	h	a	h	a	b	h	b	h	-	a	b	h	-	a	h	h	b	h	b	a	h	a	h	h	a	a	a	h	a	h	a	b	h	h	h	h	b	a
Aeup1GBS18439	7U	7	38.928	a	h	a	h	b	h	b	b	h	a	h	a	b	h	b	h	a	a	b	h	b	a	h	h	b	h	-	a	h	a	h	h	a	a	a	h	a	h	a	b	h	h	h	h	h	a
Aeup1GBS20417	7U	7	38.928	a	h	a	h	b	h	b	b	h	-	h	a	-	h	-	h	a	a	b	-	b	a	h	h	b	h	b	a	h	a	h	h	-	a	a	h	a	-	a	b	-	-	h	h	h	a
Aeup1GBS17818	7U	7	39.307	a	h	a	h	b	h	b	b	h	a	h	a	b	h	b	h	a	a	b	h	b	a	h	h	b	h	b	a	h	a	h	h	a	-	a	h	a	-	a	b	h	-	h	h	h	a
Aeup1GBS18103	7U	7	39.307	a	h	a	h	b	h	b	b	h	a	h	a	b	h	b	h	a	a	b	h	b	a	h	h	b	h	b	a	h	a	h	h	a	a	a	h	a	h	a	b	h	h	h	h	h	a
Aeup1GBS17728	7U	7	39.686	a	h	a	h	b	h	b	b	h	a	h	a	b	h	b	h	a	a	b	h	b	a	h	h	b	h	b	a	h	a	h	h	a	a	a	h	a	h	a	b	h	h	h	h	h	a
Aeup1GBS5680	7U	7	40.823	a	h	a	h	b	h	b	b	h	h	h	a	b	h	b	h	a	a	b	h	b	a	h	h	b	h	b	a	h	a	h	h	a	a	a	h	a	h	a	b	h	h	h	h	h	a
Aeup1GBS20984	7U	7	42.035	a	h	a	h	b	h	b	b	h	h	h	a	b	h	b	h	a	a	b	h	b	a	a	h	b	h	b	a	h	a	h	h	a	a	a	h	a	h	a	b	h	h	h	h	h	a
Aeup1GBS13436	7U	7	42.035	a	h	a	h	b	-	b	b	h	h	h	a	b	h	b	h	a	a	b	h	b	a	a	h	b	h	b	a	h	a	h	h	-	a	a	h	a	h	a	b	-	h	h	h	h	a
Aeup1GBS1358	7U	7	42.414	a	h	a	h	b	h	b	b	h	h	h	a	b	h	b	h	a	a	b	h	b	a	a	h	b	h	b	a	h	a	h	h	a	a	a	h	a	h	a	b	h	h	h	h	h	a
Aeup1GBS7976	7U	7	42.414	a	h	a	h	b	h	b	b	h	h	h	a	b	h	b	h	a	a	b	h	b	a	a	h	b	h	b	a	h	a	h	h	a	a	a	h	a	h	a	b	h	h	h	h	h	a
Aeup1GBS8553	7U	7	42.414	a	h	a	-	b	h	b	b	h	h	h	a	b	h	b	h	a	a	b	h	b	a	a	h	b	h	b	a	h	a	h	h	a	a	a	h	a	h	a	b	h	h	h	-	h	a
Aeup1GBS12978	7U	7	43.702	a	h	a	h	b	h	b	b	h	h	h	a	b	h	b	h	a	a	b	-	b	a	a	h	b	h	b	a	h	a	h	h	-	a	a	h	a	h	a	b	h	h	h	h	h	a
Aeup1GBS9322	7U	7	43.702	a	h	a	h	b	h	b	b	h	-	h	a	b	h	b	h	a	a	b	h	b	a	a	h	b	h	b	a	h	a	h	h	a	a	a	h	a	h	a	b	h	h	h	h	h	a
Aeup1GBS12099	7U	7	43.702	a	h	a	h	b	h	b	b	h	h	h	a	b	h	b	h	a	a	b	h	b	a	a	h	b	h	b	a	h	a	h	h	a	a	a	h	a	-	a	b	h	h	h	h	h	a
Aeup1GBS21429	7U	7	43.702	a	h	a	h	b	h	b	b	h	h	h	a	b	h	b	h	a	a	b	h	b	a	a	h	b	h	b	a	h	a	h	h	a	a	a	h	a	h	a	b	h	h	h	h	h	a
Aeup1GBS15183	7U	7	44.081	a	h	a	h	b	h	b	b	h	h	h	a	-	h	b	h	a	a	b	h	b	a	a	h	b	h	b	-	h	a	b	h	a	a	a	h	a	h	a	b	-	h	-	h	h	a
Aeup1GBS4725	7U	7	44.081	a	h	a	h	b	h	b	b	h	h	h	a	b	h	b	h	a	a	b	h	b	a	a	h	b	h	b	-	h	a	b	h	a	a	a	h	a	h	a	b	h	h	h	h	h	a
Aeup1GBS9538	7U	7	44.914	a	h	a	h	b	h	b	b	h	-	h	a	b	h	b	h	a	a	b	-	b	a	a	h	b	h	b	a	h	a	b	h	a	a	a	h	a	h	a	b	h	h	h	h	h	-
Aeup1GBS5726	7U	7	45.293	a	h	a	h	b	h	b	b	h	h	h	a	b	h	b	h	a	a	b	h	b	a	a	h	b	h	b	a	h	a	b	h	a	a	a	h	a	h	a	b	h	h	h	h	h	a
Aeup1GBS16106	7U	7	48.023	a	h	a	h	b	h	b	b	a	h	h	a	b	h	b	h	a	a	b	h	b	a	a	h	b	h	b	a	h	a	b	h	a	a	a	h	a	h	a	-	h	a	h	h	h	a
Aeup1GBS8071	7U	7	49.235	a	h	a	h	b	h	b	b	a	h	h	a	b	h	-	h	a	a	-	h	b	a	a	h	b	h	b	a	b	a	b	h	a	a	a	h	a	h	a	b	h	a	h	h	h	a
Aeup1GBS6644	7U	7	49.614	a	h	a	h	b	b	b	b	-	h	h	a	-	h	b	h	a	a	b	h	b	a	a	h	b	h	b	a	b	a	b	h	-	a	a	h	a	h	a	b	-	a	h	h	h	a
Aeup1GBS15148	7U	7	51.281	a	h	a	h	b	b	b	b	a	h	h	a	b	h	h	h	a	a	b	h	b	a	a	h	b	h	b	a	b	a	b	h	-	a	a	h	a	h	a	b	b	a	h	h	h	a
Aeup1GBS4206	7U	7	51.281	a	h	a	h	b	b	b	b	a	h	h	a	b	h	h	h	a	a	b	h	b	a	a	h	b	h	b	a	b	a	b	h	-	a	a	h	a	h	a	b	b	a	h	h	h	a
Aeup1GBS9392	7U	7	51.281	a	h	a	h	b	b	b	b	a	h	h	a	b	h	h	h	a	a	b	h	b	a	a	h	b	h	b	-	b	a	b	h	a	a	a	h	a	h	a	b	b	a	h	h	h	a
Aeup1GBS3413	7U	7	52.873	a	h	a	h	h	b	b	b	a	h	h	a	b	h	h	h	a	a	b	h	b	a	a	h	b	h	b	a	b	a	b	h	a	h	a	h	a	h	a	b	b	a	h	h	h	a
Aeup1GBS19749	7U	7	56.135	a	h	a	h	h	b	b	b	a	h	h	a	b	h	h	h	a	a	h	h	b	a	a	h	b	h	b	a	h	a	b	h	a	h	a	h	a	h	a	b	b	a	h	h	h	a
Aeup1GBS6818	7U	7	56.514	a	h	a	h	h	b	b	b	a	h	h	a	b	h	-	h	a	a	h	h	b	a	a	h	b	h	b	a	h	a	b	h	a	h	a	h	a	h	a	b	b	a	h	h	h	a
Aeup1GBS17291	7U	7	56.893	a	h	a	h	h	b	b	b	a	h	h	a	b	h	h	h	a	a	h	h	b	a	a	h	b	h	b	a	h	a	b	h	a	h	a	h	a	h	-	b	b	a	h	h	h	a
Aeup1GBS8970	7U	7	57.271	a	h	a	h	h	b	b	b	a	h	h	a	b	h	h	h	a	a	h	h	b	a	a	h	b	h	b	a	h	a	b	h	a	h	a	h	a	h	a	b	b	a	h	h	h	a
Aeup1GBS10068	7U	7	57.65	a	h	a	h	h	b	b	b	a	-	h	a	b	h	h	h	a	a	h	h	b	a	-	h	b	h	b	a	h	a	-	h	h	-	a	h	a	-	a	b	b	a	h	h	h	a
Aeup1GBS2472	7U	7	58.863	a	h	a	h	h	b	b	h	a	h	h	a	b	h	h	h	a	a	a	-	b	a	a	h	b	h	b	a	h	a	b	h	h	h	a	h	a	-	a	b	b	a	h	h	h	a
Aeup1GBS12647	7U	7	58.863	a	h	a	h	h	b	b	h	a	-	h	a	b	h	-	h	a	a	a	h	b	a	a	h	b	h	b	a	h	a	b	h	h	h	a	h	a	h	a	b	b	a	h	h	h	a
Aeup1GBS20314	7U	7	59.241	a	h	a	h	h	b	b	h	a	-	h	a	-	h	-	h	a	a	a	h	b	a	a	h	b	h	b	a	h	a	b	h	b	h	a	h	a	h	a	b	b	a	h	h	h	a
Aeup1GBS6667	7U	7	59.62	a	-	a	h	h	b	b	h	a	-	h	a	-	h	-	h	a	a	a	-	b	a	a	h	b	h	b	a	h	a	b	h	-	h	a	h	a	h	a	b	b	a	h	-	h	a
Aeup1GBS7001	7U	7	59.62	a	h	a	h	h	b	b	h	a	h	h	a	b	h	h	h	a	a	a	h	b	a	a	h	b	h	b	a	h	a	b	h	b	-	a	h	a	h	a	b	b	a	h	h	h	a
Aeup1GBS6749	7U	7	59.62	a	h	a	h	h	b	b	h	a	h	h	a	b	h	h	h	a	a	a	h	b	a	a	h	b	h	b	-	h	a	b	-	h	h	a	h	a	h	a	b	b	a	h	h	h	a
Aeup1GBS18586	7U	7	60.075	a	h	a	h	h	-	b	h	a	-	h	a	b	h	-	h	a	a	a	-	b	a	a	h	b	h	b	a	h	a	b	h	-	h	a	h	a	h	a	b	b	a	h	h	h	a
Aeup1GBS59	7U	7	60.075	a	h	a	h	h	b	b	h	a	-	h	a	b	h	-	h	a	a	a	h	b	a	a	h	b	-	b	a	h	a	b	h	h	h	a	h	a	h	a	b	b	a	h	h	h	a
Aeup1GBS18544	7U	7	60.529	a	-	a	h	h	b	b	h	a	h	h	a	b	h	h	h	a	a	a	h	b	a	a	h	b	h	b	a	h	a	b	h	h	h	a	h	a	h	a	b	b	a	h	h	h	a
Aeup1GBS2866	7U	7	60.529	a	h	a	h	h	b	b	h	a	h	h	a	b	h	h	h	a	a	a	h	b	a	a	h	b	h	b	a	h	a	b	h	h	h	a	h	a	-	a	b	b	a	h	h	h	a
Aeup1GBS9946	7U	7	61.363	a	h	a	h	h	b	b	h	a	-	h	a	b	h	-	h	a	a	a	h	b	a	a	h	b	h	b	a	h	a	b	h	-	h	a	h	a	-	a	b	b	a	-	h	h	a
Aeup1GBS12720	7U	7	61.363	a	h	a	h	-	b	b	h	a	h	h	a	b	h	-	h	a	a	a	h	b	a	a	h	b	h	b	a	h	a	b	h	h	h	a	h	a	h	a	b	b	a	h	h	h	a
Aeup1GBS12895	7U	7	61.363	a	h	a	h	h	b	b	h	a	h	h	a	b	h	h	h	a	a	a	h	b	a	a	h	b	h	b	a	h	a	b	h	h	h	a	h	a	h	a	b	b	a	h	h	h	a
Aeup1GBS17078	7U	7	61.363	a	h	a	h	h	b	b	h	a	h	h	a	b	h	h	h	a	a	a	h	b	a	a	h	b	-	b	a	h	a	b	h	h	-	a	h	a	h	a	b	b	a	h	h	h	a
Aeup1GBS13882	7U	7	61.741	a	h	a	h	h	b	b	h	a	h	h	a	b	h	h	h	a	a	a	h	b	a	h	h	b	h	b	a	h	a	b	h	-	h	a	h	a	h	a	b	b	a	h	h	h	a
Aeup1GBS4167	7U	7	62.954	a	h	a	h	h	-	b	h	-	h	h	a	b	h	h	h	a	a	a	a	b	a	h	h	b	h	b	a	h	a	b	h	h	h	a	h	a	h	a	b	b	a	h	h	h	a
Aeup1GBS15625	7U	7	62.954	a	h	a	h	h	b	b	h	a	h	h	a	b	h	h	h	a	a	a	a	b	a	h	h	b	h	-	-	h	a	b	h	-	h	a	h	a	h	a	b	b	a	h	h	h	a
Aeup1GBS20995	7U	7	63.333	a	h	a	h	h	b	b	h	a	h	h	a	b	h	h	h	a	a	a	a	b	a	h	h	b	h	b	a	h	a	b	h	h	h	a	h	a	h	a	b	b	a	h	h	h	a
Aeup1GBS10631	7U	7	64.166	a	h	a	h	h	b	b	h	a	h	h	a	b	h	h	h	a	a	a	a	b	a	h	h	b	h	b	a	h	a	b	h	h	h	h	h	a	h	a	b	b	a	h	h	h	a
Aeup1GBS9158	7U	7	64.166	a	h	a	h	h	b	b	h	a	h	h	a	b	h	h	h	a	a	a	a	b	a	h	h	b	h	b	a	h	a	b	h	h	h	h	h	a	h	a	b	b	a	h	h	h	a
Aeup1GBS9159	7U	7	64.166	a	h	a	h	h	b	b	h	a	h	h	a	b	h	h	h	a	a	a	a	b	a	h	h	b	h	b	a	h	a	b	h	-	h	h	h	a	-	a	b	b	a	h	h	h	a
Aeup1GBS12681	7U	7	64.166	a	h	a	h	h	b	b	h	a	h	h	a	b	h	-	h	a	a	a	a	b	a	h	h	b	h	-	a	h	a	b	h	h	h	h	h	a	-	a	b	b	a	h	h	h	a
Aeup1GBS12086	7U	7	64.621	a	h	a	h	h	b	b	h	a	h	h	a	b	h	-	h	a	a	a	a	b	a	h	h	b	h	b	a	h	a	b	h	h	h	h	h	a	h	a	b	b	a	h	h	h	-
Aeup1GBS1340	7U	7	64.621	a	h	a	h	h	b	b	h	a	h	h	a	b	h	h	h	a	a	a	a	b	a	h	h	b	h	b	a	h	a	b	h	h	h	h	h	a	h	a	b	b	a	h	h	h	h
Aeup1GBS7489	7U	7	64.621	a	h	a	h	h	b	b	h	a	h	h	a	b	h	h	h	a	a	a	a	b	a	h	h	b	h	b	a	h	a	b	h	-	h	h	h	a	h	a	b	b	a	h	h	h	h
Aeup1GBS14172	7U	7	64.621	a	h	a	h	h	b	b	h	a	h	h	a	b	h	h	h	a	a	a	a	b	a	h	h	b	h	b	-	h	a	-	h	h	h	h	h	a	h	a	b	b	a	h	h	h	h
Aeup1GBS3267	7U	7	65.075	a	h	a	a	-	b	b	h	a	h	h	a	b	h	-	h	a	a	a	a	b	a	h	h	b	h	b	a	h	a	b	h	-	h	h	h	a	-	a	b	b	a	h	h	h	h
Aeup1GBS3996	7U	7	65.075	a	h	a	a	h	b	b	h	a	h	h	a	b	h	h	h	a	a	a	a	b	a	h	h	b	h	-	a	h	a	b	h	-	h	h	h	a	h	a	b	b	a	h	-	h	h
Aeup1GBS8060	7U	7	65.075	a	h	a	a	h	b	b	h	a	h	h	a	b	h	-	h	a	a	a	a	b	a	h	h	b	h	b	-	h	a	b	h	h	h	h	h	a	h	a	b	b	a	h	h	h	h
Aeup1GBS15997	7U	7	65.075	a	h	a	a	h	b	b	h	a	h	h	a	b	h	h	h	a	a	a	a	b	a	h	h	b	h	b	a	h	a	b	h	-	h	h	h	a	h	a	b	b	a	h	h	h	h
Aeup1GBS2734	7U	7	65.075	a	h	a	a	h	b	b	h	a	h	h	a	-	h	h	h	a	a	a	a	b	a	h	h	b	h	b	a	h	a	b	h	h	h	h	h	a	h	a	b	b	a	-	h	h	h
Aeup1GBS7358	7U	7	65.075	a	h	a	a	h	b	b	h	a	-	h	a	b	h	h	h	a	a	a	a	b	a	h	-	b	h	b	a	h	a	b	h	-	h	h	h	a	h	a	b	b	a	h	h	h	h
Aeup1GBS19684	7U	7	65.454	a	h	a	a	h	b	b	h	a	h	h	a	b	h	h	h	a	a	a	a	b	a	h	h	b	h	b	a	h	a	b	h	h	h	h	h	a	h	a	b	b	a	h	h	h	h
Aeup1GBS15982	7U	7	65.833	a	h	a	a	h	b	b	h	a	h	h	a	b	h	h	h	a	a	a	a	b	a	h	h	b	h	b	a	h	a	b	h	h	h	h	b	a	-	a	b	b	a	h	h	h	h
Aeup1GBS7859	7U	7	66.212	a	h	a	a	h	h	b	h	a	h	h	a	b	h	h	h	a	a	a	a	-	a	h	h	b	h	b	a	h	a	b	h	-	h	h	b	a	h	a	b	b	a	h	h	h	h
Aeup1GBS5503	7U	7	66.59	a	h	a	a	h	h	b	h	a	h	h	a	b	h	h	h	a	a	-	a	b	a	h	h	b	h	b	a	h	a	b	h	h	h	h	b	a	h	a	b	b	a	h	h	h	h
Aeup1GBS18172	7U	7	70.69	a	b	a	a	h	h	b	h	a	h	h	a	b	h	-	h	a	a	a	a	b	a	h	b	b	h	h	h	h	a	b	h	h	h	h	b	a	h	a	b	b	a	b	h	h	h
Aeup1GBS7476	7U	7	71.069	a	b	a	a	h	h	b	h	-	h	h	a	b	h	h	h	a	a	a	a	b	a	h	b	b	h	h	h	h	a	b	h	-	-	h	b	a	-	a	b	b	a	b	h	h	h
Aeup1GBS14664	7U	7	71.069	a	b	a	a	h	h	b	h	a	h	h	a	b	h	-	h	a	a	a	a	b	a	h	b	b	h	h	h	h	a	b	h	h	h	h	-	a	-	a	b	b	a	b	h	h	h
Aeup1GBS20880	7U	7	71.069	a	b	a	a	h	h	b	h	a	h	h	a	b	h	-	h	a	a	a	a	b	a	h	b	b	h	h	h	h	a	b	h	h	h	h	-	-	h	a	b	b	a	b	h	h	h
Aeup1GBS9498	7U	7	71.069	a	b	a	a	h	h	b	h	a	h	-	a	b	h	h	h	a	a	a	a	b	a	h	b	b	-	h	h	h	a	b	h	-	h	h	b	a	-	a	b	b	a	b	h	h	h
Aeup1GBS2197	7U	7	71.448	a	b	a	a	h	h	b	h	a	h	h	a	b	h	h	h	a	a	a	a	b	a	h	b	b	h	h	h	h	a	b	h	b	h	h	b	a	h	a	b	b	a	b	h	h	h
Aeup1GBS6821	7U	7	71.448	a	b	a	a	h	h	b	h	a	h	h	a	b	h	h	h	a	a	a	a	-	a	h	b	b	h	h	h	h	a	b	h	-	h	h	b	a	h	a	b	b	a	b	h	h	h
Aeup1GBS17245	7U	7	72.281	a	b	a	a	h	h	b	h	a	h	h	a	b	h	-	h	a	a	a	a	b	a	h	b	b	h	h	h	h	a	b	h	b	h	h	b	a	h	a	b	b	a	b	h	h	h
Aeup1GBS20143	7U	7	72.281	a	b	a	a	-	h	b	h	a	h	h	a	b	h	h	h	a	a	a	a	b	a	h	b	b	h	h	h	h	a	b	h	b	h	h	b	a	h	a	b	b	a	b	-	h	h
Aeup1GBS12107	7U	7	72.736	a	b	a	a	h	h	b	h	a	h	-	a	b	h	-	h	a	a	a	a	b	a	h	b	b	h	h	h	h	a	b	h	h	h	h	-	a	h	a	b	b	a	b	h	h	h
Aeup1GBS20640	7U	7	73.19	a	b	a	a	h	h	b	h	a	h	h	a	b	h	h	h	a	a	a	a	b	a	h	b	b	h	h	h	h	a	b	h	h	h	h	b	a	h	a	b	b	a	b	h	h	h
Aeup1GBS4672	7U	7	73.19	a	b	a	a	-	h	b	h	a	h	h	a	b	h	-	h	a	a	a	a	b	a	h	b	b	h	h	h	h	a	b	h	b	h	h	b	a	h	a	b	b	a	b	h	h	a
Aeup1GBS6693	7U	7	73.19	a	b	a	a	h	h	b	h	a	-	h	a	b	h	h	h	a	-	a	a	b	a	h	b	b	h	h	h	h	a	b	h	-	-	h	b	a	h	a	b	b	a	b	h	h	-
Aeup1GBS8249	7U	7	73.19	a	b	a	a	h	h	b	h	a	h	h	a	b	h	h	h	a	a	a	a	b	a	h	b	b	h	h	h	h	a	b	h	b	h	h	b	a	h	a	b	b	a	b	h	h	-
Aeup1GBS10718	7U	7	73.19	a	b	a	a	h	h	b	h	a	-	h	a	b	h	h	-	a	a	a	a	b	a	h	b	b	h	h	-	h	a	-	h	h	h	h	b	a	-	a	b	-	a	b	-	h	h
Aeup1GBS15075	7U	7	73.19	a	b	a	a	h	h	b	h	a	-	h	a	-	h	h	h	a	a	a	a	b	a	h	b	b	h	h	h	h	a	b	h	h	-	h	b	a	h	a	b	b	a	b	h	h	h
Aeup1GBS21277	7U	7	73.19	a	b	a	a	h	h	b	h	a	h	h	a	b	h	h	h	a	a	a	a	b	a	h	b	b	h	h	h	h	a	b	h	h	h	h	b	a	h	a	b	b	a	b	h	h	h
Aeup1GBS3233	7U	7	73.19	a	b	a	a	h	h	b	h	a	h	h	a	b	h	h	h	a	a	a	a	b	a	h	b	b	h	h	-	-	a	b	h	-	h	h	b	a	-	a	b	b	a	b	h	h	h
Aeup1GBS4910	7U	7	73.19	a	b	a	a	h	h	b	h	a	h	h	a	b	h	h	h	a	a	a	a	b	a	h	b	b	-	h	h	h	a	b	h	b	h	h	b	-	h	a	b	b	a	b	h	h	-
Aeup1GBS16111	7U	7	73.645	a	b	a	a	h	h	b	h	a	h	h	a	b	h	-	h	a	a	a	a	b	a	h	b	b	h	h	h	h	a	b	h	-	h	h	b	a	h	a	b	b	a	b	h	h	h
Aeup1GBS1658	7U	7	73.645	a	b	a	a	h	-	b	h	a	h	h	a	b	h	h	h	a	a	a	a	b	a	h	b	b	h	h	h	h	a	b	h	b	h	h	b	a	h	a	b	b	a	b	h	h	h
Aeup1GBS201	7U	7	73.645	a	b	a	a	h	h	b	h	a	h	h	a	b	h	-	h	a	a	a	a	b	a	h	b	b	h	h	-	h	a	b	h	b	h	h	b	a	h	a	b	b	a	b	h	h	a
Aeup1GBS17412	7U	7	73.645	a	b	a	a	h	h	b	h	a	-	h	a	b	h	h	h	a	a	a	a	b	a	h	b	-	h	h	h	h	a	b	h	b	h	h	b	a	h	a	b	b	a	b	h	h	-
Aeup1GBS8737	7U	7	73.645	a	b	a	a	h	h	b	h	a	h	h	a	b	h	-	h	a	a	a	a	b	a	h	b	b	h	h	h	h	a	b	h	b	h	h	b	a	h	a	b	b	a	b	h	h	h
Aeup1GBS2034	7U	7	74.024	a	b	a	a	h	h	b	h	a	h	h	a	b	h	-	h	a	a	a	a	b	a	h	b	b	h	h	h	h	a	b	h	b	h	h	b	a	h	a	b	b	a	b	h	h	-
Aeup1GBS11643	7U	7	74.403	a	b	a	a	h	h	b	h	a	h	h	a	b	h	-	h	a	a	a	a	b	a	h	b	b	h	h	h	h	a	b	h	b	h	h	b	a	h	a	b	b	a	b	h	h	h
Aeup1GBS16338	7U	7	74.403	a	b	a	a	h	h	b	h	-	h	h	a	b	h	-	h	a	a	a	a	b	a	h	b	b	h	h	h	h	a	b	h	b	h	h	b	a	h	a	b	b	a	b	h	h	h
Aeup1GBS5086	7U	7	74.403	a	b	a	a	h	h	b	h	a	h	h	a	b	h	h	h	a	a	-	a	b	a	h	b	b	h	h	h	h	a	b	h	b	h	h	b	a	h	a	b	b	a	b	h	h	h
Aeup1GBS10900	7U	7	74.781	a	b	a	a	h	h	b	h	a	h	h	a	b	h	h	h	a	a	a	a	b	a	h	b	b	h	h	h	h	a	b	h	-	h	h	h	a	h	a	b	b	a	b	h	h	h
Aeup1GBS16080	7U	7	74.781	a	b	a	a	h	h	b	h	a	h	h	a	b	h	-	h	a	a	a	a	b	a	h	b	b	h	h	-	h	a	b	h	b	h	h	h	a	h	a	b	b	a	b	h	h	h
Aeup1GBS17246	7U	7	74.781	a	b	a	a	h	h	b	h	a	-	-	a	b	h	h	h	a	a	a	a	b	a	h	b	b	h	h	h	h	a	b	h	b	h	h	h	a	h	a	b	b	a	b	h	h	h
Aeup1GBS7311	7U	7	74.781	a	b	a	a	h	h	b	h	a	h	h	a	b	h	h	h	a	a	a	a	b	a	h	b	-	h	h	h	h	a	b	h	b	h	h	h	a	h	a	b	b	a	b	h	h	h
Aeup1GBS2478	7U	7	76.828	a	b	a	a	h	h	b	h	a	h	h	a	b	h	h	h	h	a	a	a	b	h	h	b	b	h	h	h	h	a	h	h	b	h	h	b	a	h	a	h	b	a	b	h	h	h
Aeup1GBS15341	7U	7	77.207	a	b	a	a	h	h	b	h	h	h	h	a	b	h	h	h	h	a	a	a	b	h	h	b	b	h	h	h	h	a	h	h	b	h	h	b	a	h	a	h	b	a	b	h	h	h
Aeup1GBS14654	7U	7	77.207	a	b	a	a	h	h	-	h	h	h	h	a	b	h	h	h	h	a	a	a	b	h	h	b	b	h	h	h	h	a	h	h	b	h	h	b	a	h	a	h	b	a	b	h	h	h
Aeup1GBS16231	7U	7	77.207	a	b	a	a	h	h	b	h	h	h	h	a	b	h	h	h	h	a	a	a	b	h	h	b	b	h	h	h	h	a	h	h	b	h	h	b	a	h	a	h	b	a	b	h	h	h
Aeup1GBS7487	7U	7	78.04	a	b	a	a	h	h	b	h	h	h	h	h	b	h	h	h	h	a	a	a	b	h	h	b	b	h	h	h	h	a	h	h	b	h	h	b	a	h	a	h	b	a	b	h	h	h
Aeup1GBS13578	7U	7	78.874	a	b	a	a	h	h	b	h	h	h	h	h	b	h	h	h	h	a	a	a	b	h	h	b	b	h	h	h	h	a	h	h	b	-	h	b	a	h	a	h	b	a	b	h	h	h
Aeup1GBS21241	7U	7	78.874	a	b	a	a	h	h	b	h	h	-	h	h	b	h	-	h	h	a	a	a	b	h	h	b	b	h	h	h	h	a	h	h	b	h	h	b	a	h	a	h	b	a	b	h	h	h
Aeup1GBS20188	7U	7	78.874	a	b	a	a	h	h	b	h	h	h	h	h	b	h	h	h	h	a	a	a	b	h	h	b	b	h	h	h	h	a	h	h	b	h	h	b	a	h	a	h	b	a	b	-	h	h
Aeup1GBS5103	7U	7	78.874	a	b	a	a	h	h	b	h	h	h	h	h	b	h	h	h	h	a	a	a	-	h	h	b	b	h	h	h	h	a	h	h	b	h	h	b	a	h	a	h	b	a	b	h	h	h
Aeup1GBS6199	7U	7	79.252	a	b	a	a	h	h	b	h	h	h	h	h	b	h	-	h	h	a	a	a	b	h	h	b	b	h	h	h	h	a	h	h	b	h	h	b	a	h	a	h	b	a	b	h	h	h
Aeup1GBS9168	7U	7	79.252	a	b	a	a	h	h	b	h	h	h	h	h	b	h	h	h	h	a	a	a	b	h	h	b	b	h	h	h	h	-	h	h	b	h	h	b	a	h	a	h	b	a	b	h	h	h
Aeup1GBS16505	7U	7	79.252	a	b	a	a	h	h	b	h	h	h	h	h	b	h	h	h	h	a	a	a	b	h	h	b	b	h	h	h	h	a	h	h	b	h	h	-	a	h	a	h	b	a	b	h	h	h
Aeup1GBS17149	7U	7	79.631	a	b	a	a	h	h	b	h	h	h	h	h	b	h	-	h	h	a	a	a	b	b	h	b	b	h	h	h	h	a	h	h	b	h	h	b	a	h	a	h	b	a	b	h	h	h
Aeup1GBS20196	7U	7	79.631	a	b	a	a	h	h	b	h	h	h	h	h	b	h	h	h	h	a	a	a	-	b	h	b	b	h	h	h	h	a	h	h	b	h	h	-	a	h	a	h	b	a	b	h	h	h
Aeup1GBS4311	7U	7	79.631	a	b	a	a	h	h	b	h	h	h	h	h	b	h	h	h	h	a	a	a	-	b	h	b	b	h	h	h	h	a	h	h	b	h	h	b	a	h	a	h	b	a	b	h	h	h
Aeup1GBS6048	7U	7	80.01	a	b	a	a	h	h	b	h	h	h	h	h	b	h	h	h	h	a	a	a	b	b	h	b	b	h	h	-	h	a	h	h	b	h	h	b	a	h	a	h	b	a	b	h	h	h
Aeup1GBS18467	7U	7	80.389	a	b	a	a	h	h	b	h	-	-	h	h	b	h	-	h	h	a	a	a	b	b	h	b	b	h	h	-	h	a	h	h	-	h	h	-	a	h	a	h	b	a	b	-	h	h
Aeup1GBS1944	7U	7	80.843	a	b	a	a	h	h	b	h	h	h	h	h	b	h	h	h	-	a	a	a	b	b	h	b	b	h	h	h	h	a	h	h	b	-	h	b	a	h	a	h	b	a	b	-	h	b
Aeup1GBS15787	7U	7	80.843	a	b	a	a	h	h	b	h	h	h	h	h	b	h	-	h	h	a	a	a	b	b	h	b	b	h	h	h	-	a	h	h	b	h	h	b	a	h	a	h	b	a	b	h	h	b
Aeup1GBS13978	7U	7	81.298	a	b	a	a	-	-	b	h	h	h	h	h	b	h	h	h	h	a	a	a	b	b	h	b	b	h	h	h	h	a	h	h	b	h	h	b	a	-	a	h	b	a	b	-	h	-
Aeup1GBS14056	7U	7	81.753	a	b	a	a	h	h	b	h	h	h	h	h	b	h	h	h	h	a	a	a	b	b	h	b	b	h	h	h	h	a	h	h	b	h	h	-	a	h	a	h	b	a	b	h	h	b
Aeup1GBS9797	7U	7	81.753	a	b	a	a	h	h	b	h	h	-	h	h	b	h	h	h	h	a	a	a	b	b	h	b	b	h	h	h	h	a	h	h	b	-	h	b	a	h	a	h	b	a	b	h	-	b
Aeup1GBS20182	7U	7	81.753	a	b	a	a	h	h	b	h	h	h	h	h	b	h	h	h	h	a	a	a	b	b	h	b	b	h	h	h	h	a	h	h	b	h	h	-	a	h	a	h	b	a	b	h	h	b
Aeup1GBS5971	7U	7	81.753	a	b	a	a	h	h	b	h	h	h	h	h	b	h	h	h	h	a	a	a	b	b	h	b	b	h	h	h	h	a	h	h	b	h	h	b	a	h	a	h	b	a	b	h	h	b
Aeup1GBS618	7U	7	81.753	a	b	a	a	h	h	b	h	h	h	h	h	b	h	h	h	h	a	a	a	b	b	h	-	b	h	h	h	h	a	h	h	b	h	h	b	a	h	a	h	b	a	b	h	h	b
Aeup1GBS9099	7U	7	81.753	a	b	a	a	h	h	b	h	h	h	h	h	b	h	h	h	h	a	a	a	b	b	h	b	b	h	h	h	h	a	h	h	b	h	h	b	a	h	a	h	b	a	b	h	h	b
Aeup1GBS9344	7U	7	81.753	a	b	a	a	-	h	b	h	h	h	-	h	b	h	h	h	h	a	a	a	b	b	h	b	b	h	h	h	h	a	h	h	b	h	h	b	a	h	a	h	b	a	b	h	h	b
Aeup1GBS16538	7U	7	82.131	a	b	a	a	b	h	b	h	-	h	h	h	b	h	h	h	h	a	a	a	b	b	h	b	b	h	h	h	h	a	h	h	b	h	h	b	a	h	a	h	b	a	b	h	a	b
Aeup1GBS2730	7U	7	82.51	a	b	a	a	b	h	b	h	h	h	h	h	b	h	-	h	h	a	a	a	b	b	h	b	b	-	h	h	h	a	h	h	-	h	h	b	a	h	a	h	b	a	b	h	a	b
Aeup1GBS20447	7U	7	82.51	a	b	a	a	b	h	b	h	h	h	h	h	b	h	h	h	h	a	a	a	b	b	h	b	b	h	h	h	h	a	h	h	b	h	h	b	a	h	a	h	b	a	b	h	a	b
Aeup1GBS8742	7U	7	82.889	a	b	a	a	b	h	b	h	h	h	h	h	b	h	h	h	h	a	a	a	b	b	h	b	b	h	h	h	h	a	h	h	b	h	h	b	a	h	a	h	b	a	b	h	a	b
Aeup1GBS17745	7U	7	83.268	a	b	a	a	b	h	b	h	h	h	h	h	b	h	h	h	h	a	a	a	b	b	h	b	b	h	h	h	h	a	h	h	b	h	h	b	a	h	a	h	b	a	b	h	a	b
Aeup1GBS5677	7U	7	83.646	a	b	a	a	b	h	b	h	h	h	h	h	b	h	-	h	h	a	a	a	b	b	h	b	b	h	h	h	h	a	h	h	b	h	h	b	a	h	a	h	b	a	b	h	a	b
Aeup1GBS21083	7U	7	84.48	a	b	a	a	b	h	b	h	h	h	h	b	b	h	-	h	h	a	a	a	-	b	h	b	b	h	h	h	h	a	h	h	b	h	h	b	a	h	a	h	b	a	b	h	-	b
Aeup1GBS20128	7U	7	84.859	a	b	a	a	b	h	b	h	h	h	h	b	b	h	h	h	h	a	a	a	b	b	h	b	b	h	h	h	h	a	h	h	b	h	-	b	a	h	a	h	b	a	b	h	a	b
Aeup1GBS19301	7U	7	84.859	a	b	a	a	b	h	b	h	h	h	h	b	b	h	h	h	h	a	a	a	b	b	h	b	b	h	h	h	h	a	h	h	b	h	h	b	a	h	a	h	b	a	b	h	a	b
Aeup1GBS1365	7U	7	85.616	a	b	a	a	b	h	b	h	h	h	h	b	b	h	h	h	h	a	a	a	b	b	h	b	b	h	h	h	h	a	h	h	b	h	h	h	a	h	a	h	b	a	b	h	a	b
Aeup1GBS4180	7U	7	85.616	a	b	a	a	b	h	b	h	h	h	h	b	b	h	h	h	h	a	a	a	b	b	h	b	b	h	h	h	h	a	h	h	b	h	h	h	a	h	a	h	b	a	b	h	a	b
Aeup1GBS3209	7U	7	85.995	a	b	a	a	b	h	b	h	h	h	h	b	b	h	h	h	h	a	a	a	b	b	h	b	b	h	h	h	h	a	h	h	b	h	h	h	a	h	a	h	b	a	b	h	-	b
Aeup1GBS21134	7U	7	86.374	a	b	a	a	b	h	b	h	h	h	h	b	b	h	h	h	h	a	a	a	b	b	h	b	b	h	h	h	h	a	h	h	b	h	h	b	a	h	a	h	b	a	b	h	a	b
Aeup1GBS16205	7U	7	87.132	a	b	a	a	b	h	b	h	h	h	h	b	b	h	h	h	h	a	a	a	b	b	h	b	b	h	h	h	h	a	h	h	b	h	h	b	a	h	a	h	b	a	b	h	a	b
Aeup1GBS21440	7U	7	89.634	a	b	a	a	b	h	b	h	h	h	h	b	-	h	h	h	h	a	a	a	h	b	h	b	b	h	h	h	h	a	h	h	b	h	h	b	a	h	a	h	b	a	b	h	a	b
Aeup1GBS9539	7U	7	89.634	a	b	a	a	b	-	b	h	h	-	-	b	h	h	h	-	h	a	a	a	h	b	h	b	b	h	h	h	h	a	h	h	b	h	h	b	a	h	a	h	b	a	b	h	a	b
Aeup1GBS20890	7U	7	91.377	a	b	a	h	b	h	b	h	h	h	h	b	h	h	h	h	h	a	a	a	h	b	h	b	b	h	h	h	h	a	h	h	b	h	h	-	a	h	a	h	b	a	b	h	a	b
Aeup1GBS14401	7U	7	91.377	a	b	a	h	b	h	b	h	h	h	h	b	h	h	h	h	h	a	a	a	h	b	h	b	b	h	h	h	h	a	h	h	b	h	h	b	-	h	a	h	b	a	b	h	a	b
Aeup1GBS752	7U	7	93.423	a	b	a	h	b	h	b	h	h	b	b	b	h	h	-	h	h	h	a	a	h	b	h	b	b	h	h	h	h	a	h	h	-	h	h	b	a	h	a	h	b	a	b	h	a	b
Aeup1GBS13348	7U	7	95.091	a	b	a	h	b	h	b	h	h	b	b	b	h	h	h	h	h	h	a	a	h	b	h	b	b	h	h	h	h	a	h	h	b	h	h	b	a	h	a	h	b	a	b	h	a	b
Aeup1GBS3169	7U	7	95.091	a	b	a	h	b	h	b	h	h	b	b	b	h	h	h	h	h	h	a	a	h	b	h	b	b	h	h	h	h	a	h	h	b	h	h	-	a	-	a	h	b	a	b	h	a	b
Aeup1GBS19744	7U	7	96.455	a	b	a	h	b	h	b	-	h	-	b	b	h	h	h	-	h	h	a	a	h	b	h	b	b	h	h	h	h	a	h	h	b	h	h	b	a	h	a	h	b	a	b	h	a	b
Aeup1GBS14292	7U	7	96.455	a	b	a	h	b	-	b	h	h	b	b	b	h	h	h	h	h	h	a	a	h	b	h	b	b	h	h	h	h	a	h	h	b	h	h	b	a	-	a	h	b	a	b	h	a	b
Aeup1GBS6814	7U	7	97.288	a	b	a	h	b	h	b	h	h	b	b	b	b	h	h	h	h	h	a	a	h	b	h	b	b	h	h	h	h	a	h	h	b	h	h	b	a	h	a	h	-	a	b	h	a	b
Aeup1GBS19371	7U	7	97.667	a	b	a	h	b	h	b	h	h	b	b	b	b	h	h	h	h	h	a	a	h	b	h	b	b	h	h	h	h	a	h	h	b	h	h	b	a	h	a	h	b	a	b	h	a	b
Aeup1GBS13251	7U	7	98.121	a	b	a	h	b	-	b	h	h	b	b	b	b	h	-	h	h	h	a	a	h	b	h	b	b	h	h	h	h	a	h	h	b	-	h	b	a	-	a	h	b	a	b	b	a	b
Aeup1GBS3234	7U	7	98.121	a	b	a	h	b	h	b	h	h	b	b	b	-	h	-	-	h	h	a	a	h	b	h	b	b	h	h	h	h	a	h	h	b	h	h	b	a	-	a	h	b	a	b	b	a	b
Aeup1GBS7455	7U	7	98.955	a	b	a	h	b	-	b	h	h	b	b	b	h	h	-	h	h	h	a	a	h	b	h	b	b	h	h	h	h	a	h	h	b	h	h	b	a	h	a	h	b	a	b	b	a	b
Aeup1GBS12153	7U	7	101.001	a	b	h	h	b	h	b	h	h	b	b	b	-	h	-	h	h	h	a	a	h	b	h	b	b	h	h	h	h	a	h	h	b	h	h	b	a	h	a	h	b	a	b	b	a	b
Aeup1GBS20045	7U	7	101.38	a	b	h	h	b	h	b	h	h	b	b	b	h	h	h	h	h	h	a	a	h	b	h	b	b	h	h	h	h	a	h	h	b	h	h	b	a	h	a	h	b	a	b	h	a	b
Aeup1GBS5122	7U	7	101.38	a	b	h	-	b	h	b	h	h	b	b	b	h	h	h	h	h	h	a	a	h	b	h	b	b	h	h	h	h	a	h	h	b	h	h	b	a	h	a	h	b	a	b	h	a	b
Aeup1GBS18674	7U	7	103.047	a	b	h	h	-	h	b	h	h	b	b	b	-	h	-	h	h	h	a	a	h	b	h	b	b	a	h	-	-	a	h	h	b	h	-	b	a	h	a	h	b	a	b	h	a	b
Aeup1GBS2556	7U	7	103.502	a	b	h	h	b	h	b	h	h	b	b	b	h	h	h	h	h	h	a	a	h	b	h	b	b	a	h	h	h	-	h	h	b	h	h	b	a	h	a	h	b	a	b	h	a	b
Aeup1GBS21232	7U	7	105.245	a	b	-	h	b	h	b	h	h	b	b	b	-	h	-	h	h	h	a	a	h	b	h	b	b	a	h	h	h	a	h	h	b	h	h	b	a	h	a	h	b	a	b	h	a	b
Aeup1GBS2185	7U	7	105.245	a	b	h	h	b	h	b	h	h	b	b	b	h	h	-	h	h	h	a	a	h	b	h	b	b	a	h	h	h	a	h	h	b	h	h	b	a	h	a	h	b	a	b	h	a	b
Aeup1GBS12793	7U	7	106.154	a	b	h	h	b	h	b	h	h	b	b	b	-	h	h	h	h	h	a	a	h	b	h	b	b	a	h	h	h	a	h	h	b	h	h	b	a	h	a	h	b	a	b	h	a	b
Aeup1GBS19582	7U	7	106.154	a	b	-	h	b	h	b	h	h	b	b	b	-	h	h	h	h	h	a	a	h	b	h	b	b	a	h	h	h	a	-	h	b	h	h	b	a	h	a	h	b	a	b	h	a	b
Aeup1GBS21685	7U	7	106.154	a	b	h	h	b	h	b	h	h	b	b	b	h	h	h	h	h	h	a	a	h	b	h	b	b	a	h	h	h	a	h	h	b	h	h	-	a	h	a	h	b	a	b	h	a	b
Aeup1GBS15883	7U	7	106.988	a	b	b	h	b	h	b	h	h	b	b	b	h	h	h	h	h	h	a	a	h	b	h	b	b	a	h	h	h	a	h	h	b	h	h	b	a	h	a	h	b	a	b	h	a	b
Aeup1GBS7994	7U	7	107.821	a	b	b	h	b	h	b	h	h	b	b	b	-	h	h	h	h	h	a	a	h	b	h	b	b	a	h	h	h	a	h	h	b	h	h	b	a	-	a	h	b	a	b	h	a	-
Aeup1GBS9786	7U	7	107.821	a	b	b	h	b	h	b	h	h	b	b	b	h	h	h	h	h	h	a	a	h	b	h	b	b	a	h	h	h	a	h	h	b	h	h	b	a	h	a	h	b	a	b	h	a	b
Aeup1GBS9712	7U	7	108.655	-	b	b	h	b	h	b	h	h	b	b	b	-	a	h	h	h	h	a	a	h	b	h	b	b	a	h	-	h	a	h	h	b	h	h	b	a	h	a	h	b	a	b	h	a	-
Aeup1GBS10169	7U	7	108.655	a	b	b	h	b	h	b	h	h	b	b	b	-	a	-	h	h	h	a	a	h	b	h	b	b	a	h	h	h	a	h	h	b	h	h	b	a	-	a	h	b	a	b	h	a	b
Aeup1GBS15615	7U	7	109.564	a	b	b	h	b	h	b	h	h	b	b	b	a	a	h	h	-	h	a	a	h	b	h	b	b	a	h	h	h	a	h	h	b	h	h	b	-	h	a	h	b	a	b	h	a	b
Aeup1GBS437	7U	7	109.564	a	b	b	h	b	h	b	h	h	b	b	b	a	a	-	h	h	h	a	a	h	b	h	b	b	a	h	-	h	a	h	h	b	h	h	b	a	h	a	h	b	a	b	h	a	b
Aeup1GBS15310	7U	7	109.564	a	b	b	h	b	h	b	h	-	b	b	b	a	a	h	h	h	h	a	a	h	b	h	b	b	a	h	h	h	a	h	h	b	h	h	-	a	-	a	h	b	a	b	h	a	b
Aeup1GBS19131	7U	7	109.564	a	b	b	h	b	-	b	h	h	b	b	b	-	a	-	h	h	h	a	a	h	b	h	-	b	a	h	h	h	a	h	-	b	h	h	b	a	-	a	h	-	a	b	-	a	b
Aeup1GBS9418	7U	7	110.018	a	b	b	h	b	h	b	h	h	-	b	b	h	a	h	h	h	h	a	a	h	b	h	b	b	a	h	-	h	a	h	h	b	h	h	b	a	-	a	h	b	a	b	b	a	b
Aeup1GBS2121	7U	7	110.852	a	b	b	h	b	h	b	h	h	b	b	b	h	a	h	h	h	h	a	a	h	b	h	b	b	a	h	a	h	a	h	h	b	h	h	b	a	h	a	h	b	a	b	-	a	b
Aeup1GBS18926	7U	7	111.231	a	b	b	h	b	h	b	h	h	b	b	b	-	a	-	h	h	h	a	a	h	b	h	b	b	a	h	a	h	a	h	h	b	h	h	-	a	h	a	-	b	a	b	b	a	b
Aeup1GBS14795	7U	7	112.064	a	b	b	h	b	h	b	h	h	b	b	b	h	a	h	h	h	h	a	a	h	b	h	b	b	a	h	a	h	a	h	h	b	h	h	-	a	h	a	h	b	a	b	h	a	b
Aeup1GBS18636	7U	7	112.064	a	b	b	h	b	h	b	-	h	b	-	b	h	a	h	h	h	h	a	a	h	b	h	b	b	a	h	a	h	a	h	h	b	h	h	b	a	h	a	h	b	a	b	h	a	b
Aeup1GBS19671	7U	7	112.064	a	b	b	h	b	h	b	h	h	b	b	b	h	a	h	h	h	h	a	a	h	b	h	b	b	a	h	a	h	a	h	h	b	h	h	b	a	h	a	h	b	a	b	h	a	b
Aeup1GBS3300	7U	7	112.822	a	b	b	h	b	h	b	h	h	b	b	b	h	a	h	h	h	h	a	a	h	b	h	b	b	a	h	a	h	a	h	h	b	h	h	b	a	h	a	h	b	a	b	h	a	b
Aeup1GBS21552	7U	7	112.822	a	b	b	h	b	h	b	h	h	b	b	-	h	a	h	h	h	h	a	a	h	b	h	b	b	a	h	a	h	a	h	h	b	h	h	b	a	h	a	h	b	a	b	h	a	b
Aeup1GBS9782	7U	7	113.2	a	b	-	h	b	h	b	h	h	b	b	b	h	a	h	h	h	h	a	a	h	b	h	b	b	a	h	a	h	-	h	h	b	h	h	h	a	h	a	h	b	a	b	h	a	b
Aeup1GBS11911	7U	7	113.958	a	b	b	h	b	h	b	h	h	b	b	b	a	a	h	h	h	h	a	a	h	b	h	b	b	a	h	a	h	a	h	h	b	h	h	h	a	h	a	h	b	a	b	h	a	b
Aeup1GBS6149	7U	7	113.958	a	b	b	h	b	h	b	h	h	b	b	b	a	a	h	h	h	h	a	a	h	b	h	b	b	a	h	a	h	a	h	h	b	h	h	h	a	h	a	h	b	a	b	h	a	b
Aeup1GBS934	7U	7	114.337	a	b	b	h	b	h	b	h	h	b	b	b	h	a	h	h	h	h	a	a	h	b	h	b	b	a	h	a	h	a	h	h	b	h	h	h	a	h	a	h	b	a	b	h	a	b
Aeup1GBS9918	7U	7	114.716	a	b	b	h	b	h	b	h	h	b	b	b	h	a	h	h	h	h	a	a	h	b	h	b	b	a	h	a	h	a	h	h	b	h	h	h	a	h	a	h	b	a	b	h	a	b
Aeup1GBS18182	7U	7	115.549	a	b	b	h	b	h	-	h	h	b	b	b	-	a	-	h	h	h	a	a	h	b	h	b	b	a	h	a	h	a	h	h	b	h	h	h	a	-	a	h	b	a	b	h	a	b
Aeup1GBS1000	7U	7	116.951	a	b	b	h	b	h	b	h	h	b	b	b	h	a	h	h	h	h	a	a	h	b	h	b	b	a	h	a	h	a	h	h	b	h	h	b	a	-	a	h	b	a	b	h	a	b
Aeup1GBS13590	7U	7	117.33	a	b	b	h	b	h	b	h	h	b	b	b	h	a	h	h	h	h	a	a	h	b	h	b	b	a	h	h	h	a	h	h	b	h	h	b	a	h	a	h	b	a	b	h	a	b
Aeup1GBS21001	7U	7	118.542	a	b	b	h	b	h	b	h	h	b	b	b	h	a	h	h	h	h	a	a	h	b	h	b	b	a	h	h	h	a	h	h	b	h	h	-	a	h	a	h	b	a	b	h	a	b
Aeup1GBS3459	7U	7	118.542	a	b	b	h	b	h	b	h	h	b	b	b	h	a	h	h	h	h	a	a	h	b	h	b	b	a	h	h	h	a	h	h	b	h	h	b	a	h	a	h	b	a	b	h	a	b
Aeup1GBS14397	7U	7	118.921	a	b	b	h	b	h	b	h	h	b	b	b	-	a	h	h	h	h	a	a	h	b	h	-	b	a	h	a	h	a	h	h	b	h	h	b	a	h	a	h	b	a	b	h	a	b
Aeup1GBS15324	7U	7	119.3	a	b	b	h	b	h	b	h	h	b	b	b	h	a	h	h	h	h	a	a	h	b	h	-	b	a	h	a	h	a	h	h	b	h	h	b	a	h	a	h	b	a	b	h	a	b
Aeup1GBS2038	7U	7	120.057	a	b	b	h	b	-	b	h	h	b	b	b	h	a	h	h	h	h	a	a	h	b	h	b	b	a	h	a	h	a	h	h	b	h	h	b	a	h	-	h	b	a	b	h	a	b
Aeup1GBS15761	7U	7	120.436	a	b	b	h	b	h	b	h	h	b	b	b	h	a	h	h	h	h	a	a	h	b	h	b	b	a	h	a	h	a	h	h	b	h	h	b	a	-	a	h	b	a	b	h	a	b
Aeup1GBS17566	7U	7	121.194	a	b	b	h	b	h	b	h	h	b	b	b	h	a	h	h	h	h	a	a	h	b	a	b	b	a	h	a	h	a	h	-	b	h	h	-	a	h	a	h	b	a	b	h	a	b
Aeup1GBS13491	7U	7	122.027	a	b	b	h	b	h	b	h	h	b	b	b	a	a	h	h	h	h	a	a	h	b	-	b	b	a	h	a	h	a	h	h	-	-	h	b	a	h	a	h	b	a	b	h	a	b
Aeup1GBS3091	7U	7	122.406	a	b	b	h	b	h	b	h	h	b	b	b	-	a	h	h	h	h	a	a	h	b	a	b	b	a	h	a	h	a	h	h	b	h	h	b	a	h	a	h	b	a	b	h	a	b
Aeup1GBS5623	7U	7	123.618	a	b	b	h	b	h	b	h	h	b	b	b	a	a	h	h	h	h	a	a	h	b	a	b	b	a	h	h	h	a	h	h	b	h	h	b	a	h	a	h	b	a	b	-	a	b
Aeup1GBS11836	7U	7	125.21	a	b	b	h	b	h	b	h	h	b	b	b	-	-	h	h	h	h	a	-	h	b	a	b	b	a	h	h	h	a	h	h	b	h	h	b	a	h	a	h	b	a	b	h	a	b
Aeup1GBS1648	7U	7	125.21	a	b	b	h	b	h	b	h	h	b	b	b	a	a	h	h	h	h	a	a	h	b	a	b	b	a	h	h	h	a	h	h	b	h	h	-	a	h	a	h	b	a	b	h	a	b
Aeup1GBS8449	7U	7	125.588	a	b	b	h	b	h	b	h	h	b	b	b	h	a	h	h	h	h	a	a	h	b	a	b	b	a	h	a	h	a	h	h	b	h	h	b	a	h	a	h	b	a	b	h	a	b
Aeup1GBS16343	7U	7	127.256	a	b	b	h	b	h	b	h	h	b	b	b	h	a	h	h	h	h	a	a	h	b	a	b	b	a	h	a	h	a	h	h	b	h	h	-	a	h	a	h	b	h	b	h	a	b
Aeup1GBS21501	7U	7	127.256	a	b	b	h	b	h	b	h	h	b	b	b	-	a	h	h	h	h	a	a	h	b	a	b	b	a	h	a	h	a	h	h	b	h	h	b	a	h	a	h	b	h	-	h	a	b
Aeup1GBS3974	7U	7	127.256	a	b	b	h	b	h	b	h	-	b	b	b	h	a	h	h	h	h	a	-	h	b	a	b	b	a	h	-	h	a	h	h	b	-	h	b	a	h	a	h	b	h	b	h	a	b
Aeup1GBS4126	7U	7	127.256	a	b	b	h	b	h	b	h	h	b	b	b	h	a	h	h	h	h	a	-	h	b	a	b	b	a	h	a	h	a	h	h	b	h	h	b	a	h	a	h	b	h	b	h	a	b
Aeup1GBS999	7U	7	127.256	a	b	b	h	b	h	b	h	h	b	b	b	h	a	h	h	h	h	a	a	h	b	a	b	b	a	h	a	h	a	h	h	b	h	h	b	a	h	a	h	b	h	b	h	a	b
Aeup1GBS8266	7U	7	128.165	a	b	b	h	b	h	b	h	h	b	b	b	-	a	h	h	h	h	a	a	h	b	a	b	b	a	h	h	h	a	h	h	-	-	h	-	a	h	a	h	b	h	b	-	a	b
Aeup1GBS14140	7U	7	128.165	a	b	b	h	b	h	b	h	h	b	b	b	h	a	h	h	h	h	a	a	h	b	a	b	b	-	h	h	h	a	h	h	b	-	h	-	a	h	a	h	-	h	b	h	a	b
Aeup1GBS16173	7U	7	128.165	a	b	b	h	b	h	b	h	h	b	b	b	h	a	h	h	h	h	a	a	h	b	-	b	b	a	h	h	h	a	h	h	b	h	h	b	a	h	a	h	b	h	b	h	a	b
Aeup1GBS1836	7U	7	128.165	a	-	b	h	b	-	b	h	h	b	b	b	h	a	h	h	h	h	a	a	h	b	a	b	b	-	h	h	h	a	h	h	b	h	h	b	a	h	a	h	b	h	b	h	a	b
Aeup1GBS6346	7U	7	128.165	a	b	b	h	b	h	b	h	-	b	b	b	h	a	-	h	h	h	a	a	h	b	a	b	b	a	h	h	h	a	h	h	b	h	h	b	a	h	a	h	b	h	b	h	a	b
Aeup1GBS12557	7U	7	128.62	a	b	b	h	b	h	b	h	h	b	b	b	h	a	h	h	h	h	a	a	h	b	a	b	b	a	h	h	h	a	h	h	b	h	h	b	a	-	a	h	b	h	b	h	a	b
Aeup1GBS130	7U	7	128.62	a	b	b	h	b	h	b	h	h	b	b	b	h	a	h	h	h	h	a	a	h	b	a	b	b	a	h	h	h	a	h	h	b	h	h	b	a	h	a	h	b	h	b	h	a	b
Aeup1GBS21448	7U	7	128.62	a	b	b	h	b	h	b	h	h	b	b	b	-	a	-	h	h	h	a	a	h	b	a	b	b	a	h	h	h	a	h	h	b	h	h	b	a	h	a	h	b	h	b	h	a	b
Aeup1GBS15488	7U	7	128.62	a	b	b	h	b	h	b	h	h	b	b	b	h	a	h	h	h	h	a	a	h	b	a	b	b	a	h	h	h	-	h	h	b	h	h	b	a	h	a	h	b	h	b	h	a	b
Aeup1GBS16108	7U	7	128.62	a	b	b	h	b	h	b	h	h	b	b	b	-	a	-	h	h	h	a	a	h	b	a	b	b	a	h	h	h	a	h	h	b	h	h	b	a	h	a	h	b	h	b	h	a	b
Aeup1GBS16587	7U	7	128.62	a	b	b	h	b	h	b	h	h	b	b	b	h	a	h	h	h	h	a	a	h	b	a	b	b	a	h	h	h	a	h	h	b	h	h	b	a	h	a	h	b	h	b	h	a	b
Aeup1GBS17352	7U	7	128.62	a	b	b	h	b	h	-	h	h	b	b	b	-	a	-	h	h	h	a	a	h	b	a	b	b	a	h	-	h	a	h	h	b	h	h	b	a	h	a	h	b	h	b	-	a	b
Aeup1GBS20347	7U	7	128.62	a	b	b	h	b	h	b	h	h	-	b	b	-	a	h	h	h	h	a	a	h	b	a	b	b	a	h	h	h	a	h	h	-	h	h	b	a	h	a	h	b	h	b	h	a	b
Aeup1GBS4425	7U	7	129.074	a	b	b	h	b	h	b	h	h	b	b	b	h	a	h	h	h	h	a	a	h	b	a	b	b	a	h	h	h	a	h	h	b	h	h	-	a	-	a	h	b	h	b	h	a	b
Aeup1GBS15343	7U	7	129.908	a	b	b	h	b	h	b	h	h	b	b	b	h	a	h	h	h	h	a	-	h	b	a	b	b	a	h	h	h	a	h	h	b	h	h	b	a	h	a	h	b	h	b	h	a	b
Aeup1GBS19436	7U	7	129.908	a	b	b	h	b	h	b	h	h	b	b	b	h	a	h	h	h	h	a	a	h	b	a	b	b	a	h	h	h	a	h	h	b	h	h	b	a	h	a	h	b	h	b	h	a	b
Aeup1GBS6813	7U	7	130.286	a	b	b	h	b	h	b	h	h	b	-	b	h	a	h	b	h	h	a	a	h	b	a	b	b	a	h	h	h	a	h	h	b	h	h	b	a	h	a	h	b	h	b	h	-	b
Aeup1GBS20727	7U	7	132.257	a	b	b	h	b	h	b	h	h	b	b	b	h	a	h	b	h	b	a	a	h	b	a	b	b	a	h	h	h	a	h	h	b	h	h	b	a	h	a	h	b	b	b	h	a	b
Aeup1GBS2361	7U	7	133.015	a	b	b	h	b	h	b	h	h	b	b	b	-	a	h	b	h	b	a	a	h	b	a	b	b	a	h	h	h	a	h	h	b	h	h	-	a	h	a	h	b	b	b	h	a	b
Aeup1GBS3768	7U	7	133.015	a	b	b	h	b	h	b	h	h	b	b	b	h	a	h	b	h	b	a	a	h	b	a	b	b	a	h	h	h	a	h	h	b	h	h	h	a	-	a	h	b	b	b	h	a	b
Aeup1GBS516	7U	7	133.015	a	b	b	h	b	h	b	h	h	b	b	b	h	a	h	b	h	b	a	a	h	b	a	b	b	a	h	h	h	a	h	h	b	h	h	h	a	h	-	h	b	b	b	h	a	b
Aeup1GBS10617	7U	7	133.848	a	b	b	h	b	h	b	h	h	b	b	b	h	a	h	b	h	b	a	a	h	b	a	b	b	a	h	h	h	a	h	h	b	h	h	h	a	h	a	h	b	b	b	h	a	b
Aeup1GBS17472	7U	7	133.848	a	b	b	h	b	h	b	h	h	b	b	b	h	a	h	b	h	b	a	a	h	b	a	b	b	a	h	h	h	a	h	h	b	h	h	-	a	h	a	h	b	b	b	h	a	b
Aeup1GBS10802	7U	7	133.848	a	b	b	h	b	h	b	h	h	b	b	b	h	a	h	b	h	b	a	a	h	b	a	b	b	a	h	h	h	a	h	h	b	h	h	h	a	h	a	h	b	b	b	h	a	b
Aeup1GBS12246	7U	7	133.848	a	b	b	h	b	h	b	h	h	b	b	b	h	a	h	b	h	b	a	a	h	b	a	b	b	a	h	h	h	a	h	h	b	h	h	h	a	h	a	h	b	b	b	h	a	b
Aeup1GBS17546	7U	7	133.848	a	b	b	h	b	h	b	h	h	b	b	b	h	a	h	b	h	b	a	a	h	b	a	b	b	a	h	h	h	a	h	h	b	h	h	h	a	h	a	h	b	b	b	h	a	b
Aeup1GBS9809	7U	7	134.606	a	b	b	h	b	h	b	h	h	b	b	b	h	a	h	b	h	b	a	a	h	b	a	b	-	a	h	h	h	a	h	h	b	h	h	b	a	h	a	h	b	b	b	h	a	b
Aeup1GBS21049	7U	7	135.818	a	b	b	h	b	h	b	h	h	b	b	b	a	a	h	b	h	b	a	a	h	b	a	b	b	a	h	h	h	a	h	h	b	h	h	b	a	h	a	h	b	b	b	h	a	b
Aeup1GBS17725	7U	7	135.818	a	b	b	h	b	h	b	h	h	b	b	b	a	a	h	b	h	b	a	a	h	b	a	b	b	-	h	h	h	a	h	h	b	h	h	-	a	h	a	h	b	b	b	h	a	b
Aeup1GBS677	7U	7	135.818	a	b	b	h	b	h	b	h	h	b	b	b	a	a	h	b	h	b	a	a	h	b	a	b	b	a	h	h	h	a	h	h	b	h	h	b	a	h	a	h	b	b	b	h	a	b
Aeup1GBS1627	7U	7	136.197	a	b	b	h	b	h	b	h	h	b	b	b	a	a	h	b	h	b	a	a	h	b	a	b	b	a	h	h	h	-	h	h	b	h	h	-	a	h	a	h	b	b	b	h	a	b
Aeup1GBS18438	7U	7	136.197	a	b	b	h	b	h	b	h	h	b	b	b	a	a	h	b	h	b	a	a	h	b	a	b	b	a	h	h	h	a	h	h	b	h	h	b	a	h	a	h	b	b	b	h	a	b
Aeup1GBS21010	7U	7	136.576	a	b	b	h	b	h	b	h	h	b	b	b	a	a	h	b	h	b	a	a	h	b	a	b	b	a	h	h	h	a	h	h	b	h	h	b	a	h	a	h	b	b	b	h	a	b
Aeup1GBS13072	7U	7	137.333	a	b	b	h	b	a	b	h	h	b	b	b	a	a	h	-	h	b	a	a	h	b	a	h	b	a	h	h	h	a	h	h	b	h	h	b	a	h	a	h	b	b	b	h	a	b
Aeup1GBS2538	7U	7	137.333	a	b	b	h	b	a	b	h	h	b	b	b	a	a	h	b	h	b	-	a	h	b	a	h	b	a	h	h	h	a	h	h	b	h	h	-	a	h	a	h	b	b	b	h	a	b
Aeup1GBS9597	7U	7	137.333	a	b	b	h	b	a	b	h	h	b	b	b	a	a	h	b	h	b	a	a	h	b	a	h	b	-	h	h	h	a	h	h	b	h	h	b	a	h	a	h	b	b	b	h	a	b
Aeup1GBS16784	7U	7	138.091	a	b	b	h	b	a	b	h	h	b	b	-	a	a	h	b	h	b	a	a	h	b	a	h	b	a	h	h	h	a	h	h	-	h	h	b	a	h	a	h	b	b	b	h	a	b
Aeup1GBS6830	7U	7	138.091	a	b	b	h	b	a	b	h	h	b	b	b	a	a	h	b	h	b	a	a	h	b	a	h	b	a	h	h	h	a	h	h	b	h	h	-	a	h	a	h	b	b	b	-	a	b
Aeup1GBS13717	7U	7	138.47	a	b	b	h	b	h	b	h	h	b	b	b	a	a	h	b	h	b	a	a	h	b	a	h	b	a	h	h	h	a	h	h	b	h	h	-	a	h	a	h	b	b	b	h	-	b
Aeup1GBS4603	7U	7	139.227	a	b	b	h	b	h	b	h	h	b	b	b	a	a	h	b	h	b	a	a	h	b	a	h	b	a	h	h	h	a	h	h	b	-	h	b	a	h	a	h	b	b	b	h	a	b
Aeup1GBS6676	7U	7	140.364	a	b	b	h	b	h	b	h	h	b	b	b	a	a	h	h	h	b	a	a	h	b	a	h	b	a	h	h	h	a	h	b	b	h	h	b	a	h	a	h	b	b	b	h	a	b
Aeup1GBS10640	7U	7	140.743	a	b	b	h	b	h	b	h	h	b	b	b	a	a	h	h	h	b	a	a	h	b	a	h	b	a	h	h	h	a	h	b	b	h	h	b	a	h	a	b	b	b	b	h	a	b
Aeup1GBS15597	7U	7	140.743	a	b	b	h	b	h	b	h	h	b	b	b	a	a	h	h	h	b	a	a	h	b	a	h	b	a	h	h	h	a	h	b	b	h	h	-	a	-	a	b	b	b	b	h	a	b
Aeup1GBS11324	7U	7	141.121	a	b	b	h	b	h	b	h	h	b	b	b	a	a	h	h	h	b	a	a	h	b	a	h	b	a	h	h	h	a	h	b	b	h	h	h	a	h	a	b	b	b	b	h	a	b
Aeup1GBS19302	7U	7	141.121	a	b	b	h	b	h	b	h	h	b	b	b	a	a	h	h	h	b	a	a	h	b	a	h	b	a	h	h	h	a	h	b	b	h	h	h	a	h	a	b	b	b	b	h	a	b
Aeup1GBS15935	7U	7	141.121	a	b	b	h	b	h	b	h	h	b	b	b	a	a	h	h	h	b	a	a	h	b	a	h	b	a	h	h	h	a	h	b	b	h	h	h	a	h	a	b	b	b	b	h	a	b
Aeup1GBS19279	7U	7	141.5	a	b	b	h	b	h	b	h	h	b	b	b	a	a	h	h	h	b	a	a	h	b	a	h	b	a	h	h	h	a	h	b	b	h	h	b	a	h	a	b	b	b	b	h	a	b
Aeup1GBS5149	7U	7	141.5	a	b	b	h	b	h	b	h	h	b	b	b	a	a	h	h	h	b	a	a	h	b	a	h	b	a	h	h	h	a	h	b	b	h	h	b	a	h	a	b	b	b	b	h	a	b
Aeup1GBS10353	7U	7	141.5	a	b	b	h	b	h	b	h	h	b	b	b	a	a	h	h	h	b	a	a	h	b	a	h	b	a	h	h	h	a	h	b	b	h	h	b	a	h	a	b	b	b	b	h	a	b
Aeup1GBS8264	7U	7	141.5	a	b	b	h	b	h	b	h	h	b	b	b	a	a	h	h	h	b	a	a	h	b	a	h	b	a	h	h	h	a	h	b	b	h	h	b	a	h	a	b	b	b	b	h	a	b
Aeup1GBS8677	7U	7	141.5	a	b	b	h	b	h	b	h	h	b	b	b	a	a	h	h	h	b	a	a	h	b	a	h	b	a	h	h	h	a	h	b	b	h	h	b	a	h	-	b	b	b	b	h	a	b
Aeup1GBS4700	7U	7	141.955	a	b	b	h	-	h	b	h	h	b	b	b	a	a	-	h	h	b	a	a	h	b	a	h	b	a	h	h	h	-	h	b	b	h	h	h	a	h	a	b	-	b	b	h	-	b
Aeup1GBS14515	7U	7	142.788	a	b	b	h	b	h	b	h	h	b	b	b	a	a	h	h	h	b	a	a	h	b	-	h	b	a	h	h	h	a	a	b	b	a	h	h	a	h	a	b	b	b	b	h	a	b
Aeup1GBS860	7U	7	143.167	a	b	b	h	b	h	b	h	h	b	b	b	a	a	h	h	h	b	a	a	h	b	a	h	b	-	h	h	h	a	a	b	b	a	h	b	a	h	-	b	b	b	b	h	a	b
Aeup1GBS13392	7U	7	143.925	a	b	b	h	b	h	b	h	h	b	b	b	a	a	-	h	h	b	a	a	h	b	a	h	b	-	h	h	h	a	a	b	b	a	h	b	a	h	a	b	b	b	b	h	-	b
Aeup1GBS12816	7U	7	144.303	a	b	b	h	b	h	b	h	h	b	b	b	a	a	h	h	h	b	a	a	h	b	a	h	b	a	h	h	h	a	a	b	b	a	h	b	a	h	a	b	b	b	b	h	a	b
Aeup1GBS20015	7U	7	144.303	a	b	b	h	b	h	b	h	h	b	b	b	a	a	h	h	h	b	a	a	h	b	a	h	b	a	h	h	h	a	a	b	b	a	h	b	a	h	a	b	b	b	b	h	a	b
Aeup1GBS15081	7U	7	144.303	a	b	b	h	b	h	b	h	h	b	b	b	a	a	h	h	h	b	a	a	h	b	a	h	b	a	h	h	h	a	a	b	b	a	h	-	a	h	a	b	b	b	b	h	a	b
Aeup1GBS21467	7U	7	144.303	a	b	b	h	b	h	b	h	h	b	b	b	a	a	h	h	h	b	a	a	h	b	a	h	b	a	h	h	h	a	a	b	b	a	h	b	a	h	a	b	b	b	b	h	a	b
Aeup1GBS5643	7U	7	144.303	a	b	-	h	b	h	b	h	h	b	b	b	a	a	h	h	h	b	a	a	h	b	a	h	b	a	h	h	h	a	a	b	b	a	h	-	a	h	a	b	b	b	b	h	a	b
Aeup1GBS18514	7U	7	144.682	a	b	b	h	b	h	b	h	h	b	b	b	a	a	h	h	h	b	a	a	h	b	a	h	b	h	h	h	h	a	a	b	b	a	h	b	a	h	a	b	b	b	b	h	a	b
Aeup1GBS8529	7U	7	144.682	a	b	b	h	b	h	b	h	h	b	b	b	a	a	-	h	h	b	a	a	h	b	a	h	b	h	h	h	h	a	a	b	b	a	h	b	a	h	a	b	b	b	b	h	a	b
Aeup1GBS8703	7U	7	144.682	a	b	b	h	b	h	b	h	h	b	b	b	a	a	h	h	h	b	a	a	h	b	a	h	b	h	h	h	h	a	a	b	b	a	h	b	a	h	a	b	b	b	b	h	a	b
Aeup1GBS17195	7U	7	145.061	a	b	b	h	b	h	b	h	h	b	b	b	a	a	h	h	h	b	a	a	h	b	a	h	b	h	h	h	h	a	a	b	b	a	h	b	a	h	a	b	b	b	b	h	a	b
Aeup1GBS12739	7U	7	145.819	a	b	b	h	b	h	b	h	h	b	b	b	a	a	h	h	h	b	a	a	h	b	a	h	b	h	h	h	h	a	a	b	b	a	h	h	a	h	a	b	b	b	b	h	a	b
Aeup1GBS18512	7U	7	145.819	a	b	b	h	b	-	b	h	h	b	b	b	a	a	h	h	h	b	a	a	h	b	a	h	b	h	h	h	h	a	-	b	b	a	h	h	a	h	a	b	b	b	b	h	a	b
Aeup1GBS16883	7U	7	146.197	a	b	b	h	b	h	b	h	h	b	b	b	a	a	-	h	h	b	a	a	h	b	a	h	b	h	h	h	h	a	a	b	b	a	h	h	a	h	a	b	b	b	b	h	a	b
Aeup1GBS13293	7U	7	146.197	a	b	b	h	b	h	b	h	h	b	b	b	a	a	h	h	h	b	a	a	h	b	a	h	b	h	h	h	h	a	a	b	b	a	h	h	a	h	a	b	b	b	b	h	a	b
Aeup1GBS16397	7U	7	146.197	a	b	b	h	b	h	b	h	h	b	b	b	a	a	h	h	h	b	a	a	h	b	a	h	b	h	h	h	h	a	a	b	b	a	h	h	a	h	a	b	b	b	b	h	a	b
Aeup1GBS8495	7U	7	146.955	a	b	b	h	b	h	b	h	h	b	b	b	a	a	h	h	h	b	a	a	h	b	a	h	b	h	h	h	h	a	a	b	b	a	h	h	a	h	a	b	b	b	b	h	a	b
Aeup1GBS19998	7U	7	147.334	a	b	b	h	b	h	b	h	h	b	b	b	a	a	h	h	h	b	a	a	h	b	a	h	b	h	h	h	h	a	a	b	b	a	h	b	a	h	a	b	b	b	b	h	a	b
Aeup1GBS19385	7U	7	147.713	a	b	b	h	b	h	b	h	h	b	b	b	a	a	h	h	h	b	a	a	h	b	a	h	b	h	h	h	h	a	a	b	b	a	h	b	a	h	-	b	b	b	b	h	a	b
Aeup1GBS4429	7U	7	147.713	a	b	b	h	b	h	b	h	h	b	b	b	a	a	h	h	h	b	a	a	h	b	a	h	b	h	h	h	h	a	a	b	b	a	h	b	a	h	a	b	b	-	b	h	a	b
Aeup1GBS13587	7U	7	148.092	a	b	b	h	b	h	b	h	h	b	b	b	a	a	h	h	h	b	a	a	h	b	a	h	b	h	h	h	h	a	a	b	b	a	h	h	a	h	a	b	b	b	b	h	a	b
Aeup1GBS3014	7U	7	148.092	a	b	b	h	b	h	b	h	h	b	b	b	a	a	-	h	h	b	a	a	h	b	a	h	b	h	h	h	h	a	a	b	b	a	h	h	a	h	a	b	b	b	b	h	a	-
Aeup1GBS7340	7U	7	148.092	a	b	b	h	b	h	b	h	h	b	b	b	a	a	h	h	h	b	a	a	h	b	a	h	b	h	h	h	h	a	a	b	b	a	h	h	a	h	a	b	b	b	b	h	a	b
Aeup1GBS11488	7U	7	148.47	a	b	b	h	b	h	b	h	h	b	b	-	a	a	h	h	h	b	a	a	h	b	a	a	b	h	h	h	h	a	a	b	b	a	h	h	a	h	a	b	b	b	b	h	a	b
Aeup1GBS18722	7U	7	149.607	a	b	b	h	b	h	b	h	h	b	b	b	a	a	h	h	h	b	a	a	h	b	a	a	b	h	h	h	a	a	a	b	b	a	h	h	a	h	a	b	b	b	b	h	a	b
Aeup1GBS19657	7U	7	149.607	a	b	b	h	b	h	b	h	h	b	b	b	a	a	h	h	h	b	a	a	h	b	a	a	b	h	h	h	a	a	a	b	b	a	h	h	a	h	a	b	b	b	b	h	a	b
Aeup1GBS5880	7U	7	149.986	a	b	b	h	b	h	b	h	h	b	b	b	a	a	h	h	h	b	a	a	h	b	a	h	b	h	h	h	a	a	a	b	b	a	h	-	a	h	a	b	b	b	b	h	a	b
[truncated: 86 more columns]
