# Supplementary material for: Genotype-by-sequencing facilitates genetic mapping of a stem rust resistance locus in Aegilops umbellulata, a wild relative of cultivated wheat
Source: BMC Genomics. 2016 Dec 15;17:1039. doi: 10.1186/s12864-016-3370-2 (PMC5159964; doi:10.1186/s12864-016-3370-2)
Supplement: Additional file 2: Table S2. — QTL detected by Single QTL mapping methods. (XLSX 17 kb) [file 12864_2016_3370_MOESM2_ESM.xlsx]

## Sheet: Sheet1
Table S2. QTL detected with Single qtl mapping methods (SIM) and MQM for races TTTTF and TTKSK using Ae. umbellulata F2 mapping population
Race	Method	Chromosome	GBS Marker	Position (cM)	LOD	genome wide lod 5%
TTTTF	hk	2U	Aeup1GBS9405	92.1	37	3.68
	ehk	2U	Aeup1GBS2874	92.6	37	3.82
	em	2U	Aeup1GBS21605	92.6	37	3.6
	np	2U	Aeup1GBS6910	91.7	13.75	3.38
	MQM	2U	Aeup1GBS13266	95	18.05	2.4
TTKSK	hk	2U	Aeup1GBS2874	92.6	11.2	3.8
	hk	7U	Aeup1GBS16369	0	4.27	3.8
	ehk	2U	Aeup1GBS2874	92.6	11.2	3.82
	ehk	7U	Aeup1GBS16369	0	4.27	3.82
	em	2U	Aeup1GBS21605	92.6	11.2	3.59
	em	7U	Aeup1GBS16369	0	4.23	3.59
	np	2U	Aeup1GBS14922	90.9	3.8	3.11
	np	7U	Aeup1GBS16369	0	3	3.11	ns
	MQM	2U	Aeup1GBS13266	95	5.65	2.47
	MQM	7U	Aeup1GBS16369	0	7.46	2.47
	ns= not significant with genome wide LOD thresold vlaue
